# Supplementary material for: Large-scale transcript variants dictate neoepitopes for cancer immunotherapy
Source: Sci Adv. 2025 Jan 31;11(5):eado5600. doi: 10.1126/sciadv.ado5600 (PMC11784853; doi:10.1126/sciadv.ado5600)
Supplement: Supplementary file 2 — Data S1 to S5 [file sciadv.ado5600_data_s1_to_s5.zip]

Archive with 1 entries (1 files):
- ado5600_data_s1_to_s5.xlsx
