# Supplementary material for: Large-scale transcript variants dictate neoepitopes for cancer immunotherapy
Source: Sci Adv. 2025 Jan 31;11(5):eado5600. doi: 10.1126/sciadv.ado5600 (PMC11784853; doi:10.1126/sciadv.ado5600)
Supplement: Supplementary file 2 — Data S1 to S5 [file sciadv.ado5600_data_s1_to_s5.zip › ado5600_data_s1_to_s5.xlsx]

## Sheet: Data file S1
	Data file S1. Cluster-specific markers
	gene	p_val	avg_logFC	pct.1	pct.2	p_val_adj	cluster
	S100a9	0	6.51271	0.981	0.12	0	M06_Neutrophil-Csf3r
	Retnlg	0	6.19218	0.858	0.038	0	M06_Neutrophil-Csf3r
	S100a8	0	6.02133	0.975	0.161	0	M06_Neutrophil-Csf3r
	G0s2	0	5.16564	0.835	0.034	0	M06_Neutrophil-Csf3r
	Ifitm6	0	4.79253	0.783	0.129	0	M06_Neutrophil-Csf3r
	Lcn2	0	4.77511	0.911	0.102	0	M06_Neutrophil-Csf3r
	Ngp	0	4.58104	0.592	0.016	0	M06_Neutrophil-Csf3r
	Cstdc4	0	4.16693	0.484	0.019	0	M06_Neutrophil-Csf3r
	Asprv1	0	4.10294	0.66	0.019	0	M06_Neutrophil-Csf3r
	Pglyrp1	0	3.93838	0.76	0.175	0	M06_Neutrophil-Csf3r
	Acod1	0	3.89029	0.964	0.376	0	M06_Neutrophil-Csf3r
	Hdc	0	3.75595	0.861	0.058	0	M06_Neutrophil-Csf3r
	Mmp8	0	3.6121	0.786	0.142	0	M06_Neutrophil-Csf3r
	Ifitm1	0	3.48666	0.834	0.322	0	M06_Neutrophil-Csf3r
	Wfdc21	0	3.40521	0.804	0.064	0	M06_Neutrophil-Csf3r
	Wfdc17	0	3.40272	0.891	0.609	0	M06_Neutrophil-Csf3r
	Lrg1	0	3.35151	0.703	0.058	0	M06_Neutrophil-Csf3r
	Il1r2	0	3.29931	0.89	0.311	0	M06_Neutrophil-Csf3r
	Hp	0	3.24819	0.798	0.156	0	M06_Neutrophil-Csf3r
	Hcar2	0	3.21568	0.849	0.281	0	M06_Neutrophil-Csf3r
	Fpr1	0	3.17987	0.785	0.094	0	M06_Neutrophil-Csf3r
	Cxcl2	0	3.14234	0.99	0.759	0	M06_Neutrophil-Csf3r
	Clec4e	0	3.14007	0.943	0.424	0	M06_Neutrophil-Csf3r
	Slfn4	0	3.1189	0.911	0.253	0	M06_Neutrophil-Csf3r
	Mxd1	0	2.97374	0.911	0.3	0	M06_Neutrophil-Csf3r
	Stfa2l1	0	2.93836	0.452	0.013	0	M06_Neutrophil-Csf3r
	Mmp9	0	2.92878	0.663	0.02	0	M06_Neutrophil-Csf3r
	Mcemp1	0	2.91348	0.804	0.308	0	M06_Neutrophil-Csf3r
	Slpi	0	2.88356	0.905	0.167	0	M06_Neutrophil-Csf3r
	Cxcl3	0	2.78289	0.685	0.172	0	M06_Neutrophil-Csf3r
	Il1b	0	2.77514	0.937	0.546	0	M06_Neutrophil-Csf3r
	Upp1	0	2.74626	0.854	0.336	0	M06_Neutrophil-Csf3r
	Chil1	0	2.73793	0.683	0.016	0	M06_Neutrophil-Csf3r
	Cxcr2	0	2.70109	0.683	0.024	0	M06_Neutrophil-Csf3r
	Ly6g	0	2.68166	0.508	0.013	0	M06_Neutrophil-Csf3r
	Il36g	0	2.65798	0.693	0.026	0	M06_Neutrophil-Csf3r
	Prok2	0	2.65342	0.461	0.011	0	M06_Neutrophil-Csf3r
	Slc7a11	0	2.6362	0.842	0.317	0	M06_Neutrophil-Csf3r
	Grina	0	2.53161	0.921	0.642	0	M06_Neutrophil-Csf3r
	Sgms2	0	2.51625	0.722	0.152	0	M06_Neutrophil-Csf3r
	Plaur	0	2.50442	0.882	0.671	0	M06_Neutrophil-Csf3r
	Trem1	0	2.47116	0.791	0.334	0	M06_Neutrophil-Csf3r
	Csf3r	0	2.47061	0.763	0.113	0	M06_Neutrophil-Csf3r
	Cd14	0	2.43684	0.949	0.742	0	M06_Neutrophil-Csf3r
	Nfkbia	0	2.37471	0.958	0.819	0	M06_Neutrophil-Csf3r
	Isg20	0	2.37172	0.751	0.24	0	M06_Neutrophil-Csf3r
	Slfn1	0	2.37167	0.85	0.428	0	M06_Neutrophil-Csf3r
	Igf1r	0	2.354	0.569	0.152	0	M06_Neutrophil-Csf3r
	Cd177	0	2.33088	0.514	0.023	0	M06_Neutrophil-Csf3r
	Msrb1	0	2.33062	0.891	0.689	0	M06_Neutrophil-Csf3r
	Sell	0	2.32655	0.69	0.126	0	M06_Neutrophil-Csf3r
	Ly6c2	0	2.29943	0.816	0.379	0	M06_Neutrophil-Csf3r
	Cebpb	0	2.27953	0.961	0.793	0	M06_Neutrophil-Csf3r
	Arg2	0	2.26881	0.766	0.122	0	M06_Neutrophil-Csf3r
	Ier3	0	2.24014	0.942	0.703	0	M06_Neutrophil-Csf3r
	Cd33	0	2.22672	0.751	0.257	0	M06_Neutrophil-Csf3r
	Samsn1	0	2.2236	0.843	0.393	0	M06_Neutrophil-Csf3r
	Clec4d	0	2.19773	0.915	0.495	0	M06_Neutrophil-Csf3r
	Rdh12	0	2.15106	0.611	0.033	0	M06_Neutrophil-Csf3r
	Srgn	0	2.11415	0.985	0.94	0	M06_Neutrophil-Csf3r
	Dgat1	0	2.10424	0.623	0.158	0	M06_Neutrophil-Csf3r
	Ankrd33b	0	2.10398	0.597	0.084	0	M06_Neutrophil-Csf3r
	Smox	0	2.07778	0.862	0.524	0	M06_Neutrophil-Csf3r
	Gadd45a	0	2.07649	0.624	0.141	0	M06_Neutrophil-Csf3r
	Trim30b	0	2.05671	0.645	0.081	0	M06_Neutrophil-Csf3r
	Dach1	0	2.05259	0.466	0.04	0	M06_Neutrophil-Csf3r
	Ifit3b	0	2.04175	0.469	0.099	0	M06_Neutrophil-Csf3r
	Stx11	0	1.94363	0.682	0.154	0	M06_Neutrophil-Csf3r
	Gsr	0	1.93638	0.72	0.19	0	M06_Neutrophil-Csf3r
	Lmnb1	0	1.90476	0.824	0.51	0	M06_Neutrophil-Csf3r
	Cd300lf	0	1.87921	0.851	0.517	0	M06_Neutrophil-Csf3r
	Pnrc1	0	1.86517	0.909	0.755	0	M06_Neutrophil-Csf3r
	Qsox1	0	1.85557	0.571	0.137	0	M06_Neutrophil-Csf3r
	Lipg	0	1.83753	0.503	0.025	0	M06_Neutrophil-Csf3r
	Il1rap	0	1.82904	0.562	0.15	0	M06_Neutrophil-Csf3r
	Cd24a	0	1.82699	0.721	0.236	0	M06_Neutrophil-Csf3r
	Msra	0	1.80715	0.663	0.218	0	M06_Neutrophil-Csf3r
	Tarm1	0	1.75313	0.664	0.267	0	M06_Neutrophil-Csf3r
	Lilrb4b	0	1.72741	0.955	0.785	0	M06_Neutrophil-Csf3r
	Fosl1	0	1.72025	0.484	0.054	0	M06_Neutrophil-Csf3r
	Litaf	0	1.66921	0.928	0.766	0	M06_Neutrophil-Csf3r
	S100a11	0	1.64427	0.928	0.899	0	M06_Neutrophil-Csf3r
	Dgat2	0	1.62356	0.507	0.086	0	M06_Neutrophil-Csf3r
	Ccr1	0	1.60758	0.853	0.63	0	M06_Neutrophil-Csf3r
	Steap4	0	1.59546	0.399	0.011	0	M06_Neutrophil-Csf3r
	Mcl1	0	1.52613	0.966	0.898	0	M06_Neutrophil-Csf3r
	Hsd11b1	0	1.51633	0.488	0.082	0	M06_Neutrophil-Csf3r
	Fpr2	0	1.51489	0.557	0.134	0	M06_Neutrophil-Csf3r
	Lamb3	0	1.39939	0.373	0.028	0	M06_Neutrophil-Csf3r
	Siglece	0	1.39244	0.505	0.104	0	M06_Neutrophil-Csf3r
	Ankrd22	0	1.37928	0.394	0.008	0	M06_Neutrophil-Csf3r
	Padi4	0	1.25981	0.406	0.047	0	M06_Neutrophil-Csf3r
	Mrgpra2b	0	1.23312	0.361	0.007	0	M06_Neutrophil-Csf3r
	Rab44	0	1.14789	0.371	0.042	0	M06_Neutrophil-Csf3r
	Rnf144a	0	1.07698	0.328	0.025	0	M06_Neutrophil-Csf3r
	Phospho1	0	1.04378	0.362	0.05	0	M06_Neutrophil-Csf3r
	Alox5ap	2.12e-301	2.12667	0.871	0.803	3.41e-297	M06_Neutrophil-Csf3r
	Slfn2	3.01e-301	1.54156	0.892	0.753	4.84e-297	M06_Neutrophil-Csf3r
	Rab20	4.29e-299	1.71826	0.702	0.322	6.9e-295	M06_Neutrophil-Csf3r
	Isg15	6.77e-299	2.04999	0.859	0.55	1.09e-294	M06_Neutrophil-Csf3r
	Fth1	3.44e-298	1.37995	0.999	0.991	5.53e-294	M06_Neutrophil-Csf3r
	Il1rn	1.38e-297	2.47698	0.812	0.502	2.23e-293	M06_Neutrophil-Csf3r
	Prdx5	2.44e-296	1.25503	0.93	0.857	3.92e-292	M06_Neutrophil-Csf3r
	Dhrs9	1.19e-292	1.46264	0.432	0.095	1.91e-288	M06_Neutrophil-Csf3r
	Lilrb4a	7.47e-292	1.50788	0.884	0.689	1.2e-287	M06_Neutrophil-Csf3r
	Cd9	2.92e-290	1.48068	0.9	0.699	4.7e-286	M06_Neutrophil-Csf3r
	Chil3	1.22e-288	1.72833	0.64	0.209	1.97e-284	M06_Neutrophil-Csf3r
	Ccl3	5.2e-286	3.30214	0.789	0.491	8.37e-282	M06_Neutrophil-Csf3r
	C5ar1	5.95e-283	1.49536	0.829	0.554	9.57e-279	M06_Neutrophil-Csf3r
	Ifitm3	8.84e-277	1.56537	0.914	0.831	1.42e-272	M06_Neutrophil-Csf3r
	Junb	2.21e-274	1.25788	0.961	0.911	3.56e-270	M06_Neutrophil-Csf3r
	Plac8	1.37e-273	1.35658	0.781	0.338	2.21e-269	M06_Neutrophil-Csf3r
	Thbs1	1.61e-273	2.13035	0.72	0.336	2.6e-269	M06_Neutrophil-Csf3r
	Sorl1	1.95e-272	1.49931	0.573	0.197	3.14e-268	M06_Neutrophil-Csf3r
	F3	3.57e-269	1.70577	0.333	0.055	5.74e-265	M06_Neutrophil-Csf3r
	Nfkbiz	5.91e-268	1.55243	0.885	0.692	9.52e-264	M06_Neutrophil-Csf3r
	Lyst	3.15e-266	1.70915	0.714	0.357	5.06e-262	M06_Neutrophil-Csf3r
	Pim1	2.63e-265	1.44072	0.874	0.732	4.23e-261	M06_Neutrophil-Csf3r
	Rtp4	5.4e-264	1.69949	0.74	0.38	8.69e-260	M06_Neutrophil-Csf3r
	Ifit1	2.77e-261	1.85741	0.516	0.159	4.46e-257	M06_Neutrophil-Csf3r
	Nfe2	5.36e-261	0.945484	0.336	0.058	8.63e-257	M06_Neutrophil-Csf3r
	Ets2	1.21e-249	1.43937	0.827	0.612	1.95e-245	M06_Neutrophil-Csf3r
	Dusp1	1.74e-246	1.50816	0.944	0.862	2.8e-242	M06_Neutrophil-Csf3r
	Igfbp6	5.58e-246	1.02919	0.301	0.047	8.98e-242	M06_Neutrophil-Csf3r
	Pram1	4.05e-244	1.03936	0.362	0.076	6.52e-240	M06_Neutrophil-Csf3r
	Egr1	2.22e-241	2.02807	0.808	0.526	3.57e-237	M06_Neutrophil-Csf3r
	Trib1	1.97e-239	1.5049	0.802	0.56	3.18e-235	M06_Neutrophil-Csf3r
	Tyrobp	2.93e-236	0.933792	0.964	0.855	4.72e-232	M06_Neutrophil-Csf3r
	Slc16a3	4.1e-235	1.64754	0.79	0.605	6.6e-231	M06_Neutrophil-Csf3r
	Antxr2	9.21e-235	1.78836	0.733	0.435	1.48e-230	M06_Neutrophil-Csf3r
	Sh2d3c	3.67e-233	1.27963	0.4	0.1	5.91e-229	M06_Neutrophil-Csf3r
	Trem3	7.5e-233	1.05225	0.402	0.1	1.21e-228	M06_Neutrophil-Csf3r
	Ifitm2	9.71e-232	1.76957	0.874	0.832	1.56e-227	M06_Neutrophil-Csf3r
	Plin2	3.53e-231	1.51069	0.85	0.631	5.69e-227	M06_Neutrophil-Csf3r
	Ppp1r3b	7.57e-229	1.3049	0.486	0.16	1.22e-224	M06_Neutrophil-Csf3r
	Abtb1	2.37e-228	1.02529	0.392	0.098	3.82e-224	M06_Neutrophil-Csf3r
	Fas	4.19e-228	1.41032	0.445	0.133	6.75e-224	M06_Neutrophil-Csf3r
	Myl12b	2.09e-226	1.10669	0.854	0.812	3.36e-222	M06_Neutrophil-Csf3r
	Ostf1	2.32e-224	1.10875	0.865	0.799	3.73e-220	M06_Neutrophil-Csf3r
	Ripor2	8.43e-223	1.33125	0.446	0.13	1.36e-218	M06_Neutrophil-Csf3r
	Mgst1	4.89e-221	1.63733	0.603	0.286	7.87e-217	M06_Neutrophil-Csf3r
	Ptafr	1.34e-219	1.42616	0.536	0.206	2.15e-215	M06_Neutrophil-Csf3r
	S100a6	1.38e-218	1.48141	0.923	0.913	2.22e-214	M06_Neutrophil-Csf3r
	Slc2a3	1.43e-218	1.25968	0.344	0.074	2.31e-214	M06_Neutrophil-Csf3r
	Rac2	3.06e-218	1.34359	0.825	0.75	4.92e-214	M06_Neutrophil-Csf3r
	Ifi27l2a	1.77e-214	1.48471	0.894	0.744	2.85e-210	M06_Neutrophil-Csf3r
	Rhog	1.68e-212	1.17791	0.827	0.774	2.71e-208	M06_Neutrophil-Csf3r
	Osm	4.57e-211	1.99539	0.695	0.434	7.35e-207	M06_Neutrophil-Csf3r
	H3f3a	1.36e-208	0.785525	0.943	0.905	2.19e-204	M06_Neutrophil-Csf3r
	Adipor1	2.28e-208	1.34045	0.751	0.583	3.67e-204	M06_Neutrophil-Csf3r
	Rsad2	2.39e-207	1.79712	0.562	0.22	3.84e-203	M06_Neutrophil-Csf3r
	Gda	1.41e-206	1.4647	0.757	0.561	2.26e-202	M06_Neutrophil-Csf3r
	Oasl2	2.25e-206	1.46146	0.676	0.371	3.62e-202	M06_Neutrophil-Csf3r
	Ntng2	5.27e-205	1.12785	0.315	0.065	8.47e-201	M06_Neutrophil-Csf3r
	Pygl	4.67e-202	1.62992	0.662	0.422	7.51e-198	M06_Neutrophil-Csf3r
	Rhov	2.27e-198	1.21163	0.365	0.093	3.65e-194	M06_Neutrophil-Csf3r
	Map1lc3b	5.19e-198	1.30454	0.792	0.678	8.35e-194	M06_Neutrophil-Csf3r
	Slc27a4	4.78e-191	0.949439	0.371	0.103	7.7e-187	M06_Neutrophil-Csf3r
	Pla2g7	1.63e-189	1.45784	0.743	0.534	2.62e-185	M06_Neutrophil-Csf3r
	Glrx	4.34e-188	1.4262	0.767	0.654	6.98e-184	M06_Neutrophil-Csf3r
	A530064D06Rik	5.6e-181	0.924431	0.318	0.077	9.01e-177	M06_Neutrophil-Csf3r
	Fbxl5	1.85e-179	1.45607	0.695	0.433	2.98e-175	M06_Neutrophil-Csf3r
	Klhdc4	9.9e-178	1.20576	0.467	0.188	1.59e-173	M06_Neutrophil-Csf3r
	Tpd52	4.91e-176	1.21302	0.784	0.636	7.91e-172	M06_Neutrophil-Csf3r
	Vasp	6.34e-175	1.16845	0.765	0.647	1.02e-170	M06_Neutrophil-Csf3r
	Pirb	1.78e-172	1.38242	0.694	0.514	2.87e-168	M06_Neutrophil-Csf3r
	Casp4	1.28e-168	1.36492	0.578	0.305	2.05e-164	M06_Neutrophil-Csf3r
	Sp140	4.1e-168	1.30734	0.734	0.554	6.6e-164	M06_Neutrophil-Csf3r
	Selenon	1.69e-164	0.97018	0.358	0.11	2.72e-160	M06_Neutrophil-Csf3r
	Slc2a6	9.19e-164	1.14081	0.443	0.173	1.48e-159	M06_Neutrophil-Csf3r
	Traf1	1.45e-160	2.06406	0.571	0.313	2.33e-156	M06_Neutrophil-Csf3r
	Ier5	7.36e-160	1.37425	0.803	0.664	1.18e-155	M06_Neutrophil-Csf3r
	Rab11fip1	7.3e-158	1.40983	0.575	0.308	1.17e-153	M06_Neutrophil-Csf3r
	Flot1	1.09e-156	1.29632	0.588	0.345	1.75e-152	M06_Neutrophil-Csf3r
	Txn1	5.76e-155	0.898033	0.888	0.876	9.27e-151	M06_Neutrophil-Csf3r
	Pira12	2.69e-153	1.07004	0.433	0.173	4.33e-149	M06_Neutrophil-Csf3r
	Plek	7.35e-153	1.21412	0.903	0.833	1.18e-148	M06_Neutrophil-Csf3r
	Pnkp	7.36e-153	1.19022	0.518	0.271	1.18e-148	M06_Neutrophil-Csf3r
	Snx18	7.4e-153	1.13956	0.722	0.528	1.19e-148	M06_Neutrophil-Csf3r
	Ccrl2	1.2e-152	2.22888	0.739	0.582	1.93e-148	M06_Neutrophil-Csf3r
	Tnfrsf23	2.85e-152	1.30558	0.36	0.116	4.59e-148	M06_Neutrophil-Csf3r
	Cd53	8.42e-152	0.986527	0.853	0.784	1.35e-147	M06_Neutrophil-Csf3r
	Irf7	3.16e-148	1.16308	0.74	0.461	5.08e-144	M06_Neutrophil-Csf3r
	Marcksl1	1.19e-147	1.7297	0.606	0.379	1.91e-143	M06_Neutrophil-Csf3r
	Mefv	2.94e-147	0.89832	0.343	0.104	4.73e-143	M06_Neutrophil-Csf3r
	Hilpda	1.36e-143	2.07625	0.65	0.428	2.19e-139	M06_Neutrophil-Csf3r
	Dusp16	5.1e-141	1.34371	0.562	0.307	8.21e-137	M06_Neutrophil-Csf3r
	Ptgs2	6.08e-140	1.7117	0.637	0.376	9.79e-136	M06_Neutrophil-Csf3r
	Nedd9	4.81e-138	1.23623	0.64	0.403	7.74e-134	M06_Neutrophil-Csf3r
	Glipr2	2.33e-137	1.14513	0.603	0.384	3.76e-133	M06_Neutrophil-Csf3r
	Xaf1	6.86e-136	1.28572	0.615	0.379	1.1e-131	M06_Neutrophil-Csf3r
	Tmem38b	1.65e-135	0.987294	0.394	0.153	2.66e-131	M06_Neutrophil-Csf3r
	Irak3	2.11e-133	1.30764	0.445	0.2	3.4e-129	M06_Neutrophil-Csf3r
	Pbx1	2.23e-132	0.915346	0.31	0.091	3.59e-128	M06_Neutrophil-Csf3r
	Selplg	1.19e-131	1.31485	0.728	0.674	1.91e-127	M06_Neutrophil-Csf3r
	Klf2	5.5e-129	1.4599	0.707	0.518	8.84e-125	M06_Neutrophil-Csf3r
	Ccpg1	9.78e-126	0.85331	0.321	0.109	1.57e-121	M06_Neutrophil-Csf3r
	Rnf149	1.86e-123	1.14699	0.734	0.587	3e-119	M06_Neutrophil-Csf3r
	Ifit3	2.16e-123	1.57667	0.444	0.197	3.47e-119	M06_Neutrophil-Csf3r
	Ndel1	9.08e-120	1.10155	0.635	0.472	1.46e-115	M06_Neutrophil-Csf3r
	Sesn2	2.44e-119	0.840695	0.339	0.125	3.93e-115	M06_Neutrophil-Csf3r
	Resf1	3.17e-119	1.37865	0.616	0.42	5.11e-115	M06_Neutrophil-Csf3r
	Snx20	1.91e-118	1.14758	0.689	0.568	3.07e-114	M06_Neutrophil-Csf3r
	Bst1	9.94e-117	1.11161	0.608	0.423	1.6e-112	M06_Neutrophil-Csf3r
	Fcgr3	1.23e-116	0.809266	0.867	0.759	1.98e-112	M06_Neutrophil-Csf3r
	Gcnt2	1.58e-113	1.04311	0.462	0.235	2.54e-109	M06_Neutrophil-Csf3r
	Pag1	1.58e-111	1.16826	0.6	0.389	2.53e-107	M06_Neutrophil-Csf3r
	Noct	1.58e-110	0.975667	0.383	0.163	2.55e-106	M06_Neutrophil-Csf3r
	Bcl2l1	1.62e-109	1.2481	0.595	0.417	2.61e-105	M06_Neutrophil-Csf3r
	Cpne2	1.78e-109	1.17683	0.486	0.279	2.86e-105	M06_Neutrophil-Csf3r
	Ypel3	1.88e-109	1.10621	0.58	0.403	3.02e-105	M06_Neutrophil-Csf3r
	Tbc1d8	9.79e-109	1.00478	0.345	0.134	1.58e-104	M06_Neutrophil-Csf3r
	Birc3	6.49e-107	1.11984	0.594	0.409	1.04e-102	M06_Neutrophil-Csf3r
	Cd37	1.25e-106	0.959823	0.598	0.418	2.01e-102	M06_Neutrophil-Csf3r
	Ncf1	3.93e-106	1.13916	0.627	0.492	6.32e-102	M06_Neutrophil-Csf3r
	Alas1	8.49e-106	1.03937	0.584	0.402	1.37e-101	M06_Neutrophil-Csf3r
	Ccl4	1e-105	2.53734	0.69	0.58	1.62e-101	M06_Neutrophil-Csf3r
	Zfp36	1.35e-105	1.03227	0.905	0.85	2.17e-101	M06_Neutrophil-Csf3r
	Ddx60	1.87e-105	0.921135	0.399	0.178	3e-101	M06_Neutrophil-Csf3r
	Iqsec1	2.62e-105	1.13107	0.499	0.283	4.22e-101	M06_Neutrophil-Csf3r
	Spi1	2.36e-104	0.892312	0.81	0.758	3.8e-100	M06_Neutrophil-Csf3r
	Nos2	1.91e-103	0.977909	0.436	0.197	3.08e-99	M06_Neutrophil-Csf3r
	Samd9l	4.22e-103	1.14265	0.577	0.402	6.79e-99	M06_Neutrophil-Csf3r
	Gpat3	1.26e-102	0.779863	0.347	0.14	2.03e-98	M06_Neutrophil-Csf3r
	Prr13	4.09e-100	1.1965	0.676	0.636	6.58e-96	M06_Neutrophil-Csf3r
	Trim30a	1.92e-99	1.00263	0.647	0.478	3.1e-95	M06_Neutrophil-Csf3r
	Lcp1	4.41e-99	0.575807	0.908	0.93	7.1e-95	M06_Neutrophil-Csf3r
	Gpcpd1	5.93e-99	1.03667	0.442	0.235	9.54e-95	M06_Neutrophil-Csf3r
	Trim12a	7.44e-99	0.929506	0.382	0.176	1.2e-94	M06_Neutrophil-Csf3r
	Entpd1	1.45e-98	1.26051	0.644	0.533	2.34e-94	M06_Neutrophil-Csf3r
	Sat1	7.69e-98	0.804228	0.856	0.801	1.24e-93	M06_Neutrophil-Csf3r
	Ehd1	1.08e-97	1.03595	0.697	0.575	1.73e-93	M06_Neutrophil-Csf3r
	Themis2	3.34e-97	0.955901	0.515	0.321	5.38e-93	M06_Neutrophil-Csf3r
	Suco	8.33e-97	1.04268	0.566	0.375	1.34e-92	M06_Neutrophil-Csf3r
	Rab7	6.07e-96	0.980844	0.754	0.703	9.77e-92	M06_Neutrophil-Csf3r
	Btg2	2.1e-95	1.03593	0.81	0.726	3.37e-91	M06_Neutrophil-Csf3r
	Bcl3	3.74e-94	0.896099	0.438	0.234	6.02e-90	M06_Neutrophil-Csf3r
	Mapkapk2	9.71e-94	1.04693	0.731	0.664	1.56e-89	M06_Neutrophil-Csf3r
	Oas3	2.92e-93	0.860493	0.403	0.197	4.7e-89	M06_Neutrophil-Csf3r
	Il1a	3.6e-93	1.94215	0.458	0.258	5.79e-89	M06_Neutrophil-Csf3r
	Cd300ld	6.11e-93	1.02742	0.484	0.299	9.83e-89	M06_Neutrophil-Csf3r
	Il18rap	2.48e-92	0.775405	0.315	0.124	3.98e-88	M06_Neutrophil-Csf3r
	Lrrk2	4.5e-92	0.77566	0.33	0.136	7.24e-88	M06_Neutrophil-Csf3r
	Syne1	4.93e-92	1.08968	0.383	0.183	7.93e-88	M06_Neutrophil-Csf3r
	Adam8	8.6e-91	0.87966	0.746	0.638	1.38e-86	M06_Neutrophil-Csf3r
	Csf1	1.96e-90	1.7685	0.34	0.149	3.16e-86	M06_Neutrophil-Csf3r
	Cd38	9.59e-90	0.809962	0.339	0.141	1.54e-85	M06_Neutrophil-Csf3r
	Emilin2	1.17e-89	0.906888	0.718	0.631	1.88e-85	M06_Neutrophil-Csf3r
	Nlrp3	7e-89	1.51105	0.641	0.525	1.13e-84	M06_Neutrophil-Csf3r
	Pik3ap1	1.88e-87	1.21464	0.693	0.597	3.03e-83	M06_Neutrophil-Csf3r
	Ddit3	2.04e-87	1.17359	0.366	0.176	3.29e-83	M06_Neutrophil-Csf3r
	Rasa2	2.78e-87	1.04314	0.415	0.226	4.47e-83	M06_Neutrophil-Csf3r
	Ncf2	6.4e-86	0.870307	0.704	0.661	1.03e-81	M06_Neutrophil-Csf3r
	Pde4b	4.57e-83	0.892125	0.747	0.634	7.35e-79	M06_Neutrophil-Csf3r
	Ube2b	5.45e-82	0.81698	0.679	0.607	8.76e-78	M06_Neutrophil-Csf3r
	Usp18	2.78e-80	1.24524	0.445	0.258	4.47e-76	M06_Neutrophil-Csf3r
	Fosl2	1.26e-79	0.874448	0.597	0.458	2.02e-75	M06_Neutrophil-Csf3r
	Gabarap	3.35e-79	0.56958	0.899	0.862	5.39e-75	M06_Neutrophil-Csf3r
	Anxa11	2.57e-77	0.909364	0.557	0.436	4.13e-73	M06_Neutrophil-Csf3r
	Tnfrsf1b	2.97e-76	1.1513	0.58	0.442	4.77e-72	M06_Neutrophil-Csf3r
	Pfkfb3	5.93e-76	1.37866	0.517	0.36	9.55e-72	M06_Neutrophil-Csf3r
	H2-D1	8.4e-76	0.466191	0.956	0.952	1.35e-71	M06_Neutrophil-Csf3r
	Fgr	4.33e-74	0.829813	0.555	0.405	6.97e-70	M06_Neutrophil-Csf3r
	Sh2b2	4.68e-74	1.05093	0.383	0.212	7.53e-70	M06_Neutrophil-Csf3r
	Csrnp1	5.1e-74	1.10412	0.585	0.469	8.2e-70	M06_Neutrophil-Csf3r
	Ubald2	1.5e-73	0.963755	0.662	0.594	2.41e-69	M06_Neutrophil-Csf3r
	Snap23	7e-73	0.947079	0.542	0.42	1.13e-68	M06_Neutrophil-Csf3r
	Igsf6	1.23e-72	0.995512	0.563	0.432	1.98e-68	M06_Neutrophil-Csf3r
	Gmfg	9.75e-72	0.770536	0.7	0.668	1.57e-67	M06_Neutrophil-Csf3r
	Nherf1	3.85e-71	0.95192	0.604	0.521	6.2e-67	M06_Neutrophil-Csf3r
	Tmbim6	8.81e-70	0.609888	0.821	0.852	1.42e-65	M06_Neutrophil-Csf3r
	Rnf11	1.33e-69	0.887385	0.379	0.216	2.13e-65	M06_Neutrophil-Csf3r
	C3	1.24e-68	0.870271	0.547	0.377	1.99e-64	M06_Neutrophil-Csf3r
	Carhsp1	4.16e-68	0.881178	0.495	0.351	6.69e-64	M06_Neutrophil-Csf3r
	Nfil3	2.07e-67	0.969849	0.589	0.487	3.33e-63	M06_Neutrophil-Csf3r
	Atp6v1e1	2.49e-67	0.940243	0.64	0.585	4.01e-63	M06_Neutrophil-Csf3r
	Cflar	1.23e-66	0.972074	0.593	0.484	1.98e-62	M06_Neutrophil-Csf3r
	Oasl1	2.28e-65	1.04017	0.461	0.283	3.67e-61	M06_Neutrophil-Csf3r
	Sri	2.89e-64	0.836814	0.673	0.688	4.65e-60	M06_Neutrophil-Csf3r
	Tax1bp1	1.3e-63	0.733353	0.751	0.716	2.09e-59	M06_Neutrophil-Csf3r
	Taf7	8.98e-63	0.78955	0.398	0.24	1.45e-58	M06_Neutrophil-Csf3r
	Ddx6	3.5e-62	0.945533	0.601	0.534	5.63e-58	M06_Neutrophil-Csf3r
	Gk	4.63e-62	0.934108	0.423	0.271	7.45e-58	M06_Neutrophil-Csf3r
	Fmnl1	8.45e-62	0.775925	0.63	0.569	1.36e-57	M06_Neutrophil-Csf3r
	Ebi3	1.13e-61	0.938884	0.437	0.299	1.82e-57	M06_Neutrophil-Csf3r
	Il13ra1	1.19e-61	0.834772	0.487	0.352	1.92e-57	M06_Neutrophil-Csf3r
	Ccnl1	1.42e-61	0.763762	0.752	0.709	2.28e-57	M06_Neutrophil-Csf3r
	Dstn	3.24e-60	1.0647	0.553	0.489	5.22e-56	M06_Neutrophil-Csf3r
	Gadd45b	4.06e-60	1.94486	0.612	0.545	6.53e-56	M06_Neutrophil-Csf3r
	Trim30d	1.48e-58	0.770788	0.394	0.241	2.38e-54	M06_Neutrophil-Csf3r
	Egln3	4.91e-58	1.05611	0.378	0.222	7.9e-54	M06_Neutrophil-Csf3r
	Nadk	1.18e-57	0.800335	0.489	0.37	1.89e-53	M06_Neutrophil-Csf3r
	Slc31a2	2.63e-57	1.24883	0.455	0.329	4.23e-53	M06_Neutrophil-Csf3r
	Oas1g	3.74e-57	0.717275	0.413	0.253	6.01e-53	M06_Neutrophil-Csf3r
	Samhd1	7.65e-57	0.770909	0.72	0.712	1.23e-52	M06_Neutrophil-Csf3r
	Rabgef1	4.26e-56	0.867513	0.564	0.479	6.86e-52	M06_Neutrophil-Csf3r
	Syk	6.02e-56	0.690105	0.661	0.58	9.68e-52	M06_Neutrophil-Csf3r
	Zyx	9.41e-55	0.841494	0.656	0.635	1.51e-50	M06_Neutrophil-Csf3r
	R3hdm4	1.08e-54	1.02669	0.43	0.321	1.74e-50	M06_Neutrophil-Csf3r
	Pdlim2	1.64e-54	0.687901	0.356	0.215	2.63e-50	M06_Neutrophil-Csf3r
	Irak2	3.39e-54	1.0279	0.591	0.507	5.46e-50	M06_Neutrophil-Csf3r
	Blcap	5.44e-53	0.745958	0.309	0.169	8.75e-49	M06_Neutrophil-Csf3r
	Selenok	1.17e-51	0.642152	0.745	0.771	1.88e-47	M06_Neutrophil-Csf3r
	Numb	4.99e-51	0.686871	0.396	0.257	8.04e-47	M06_Neutrophil-Csf3r
	Cd274	7.98e-51	1.10492	0.634	0.573	1.28e-46	M06_Neutrophil-Csf3r
	Ier2	9.09e-51	0.824915	0.702	0.686	1.46e-46	M06_Neutrophil-Csf3r
	Cdkn2d	2.13e-50	0.864077	0.408	0.279	3.43e-46	M06_Neutrophil-Csf3r
	Ifi204	7.06e-50	0.894661	0.605	0.507	1.14e-45	M06_Neutrophil-Csf3r
	Mboat7	9.51e-50	0.685771	0.343	0.21	1.53e-45	M06_Neutrophil-Csf3r
	AB124611	1.21e-49	0.832387	0.506	0.428	1.95e-45	M06_Neutrophil-Csf3r
	Pdlim7	1.6e-49	0.830064	0.503	0.403	2.58e-45	M06_Neutrophil-Csf3r
	Gm8797	4.53e-49	0.523682	0.961	0.939	7.3e-45	M06_Neutrophil-Csf3r
	Abtb2	6.49e-49	0.869292	0.423	0.279	1.04e-44	M06_Neutrophil-Csf3r
	Cnn2	9.72e-49	0.793994	0.56	0.491	1.56e-44	M06_Neutrophil-Csf3r
	Xbp1	1.26e-48	1.33368	0.598	0.588	2.03e-44	M06_Neutrophil-Csf3r
	Chmp4b	1.75e-48	0.549573	0.742	0.751	2.82e-44	M06_Neutrophil-Csf3r
	Rnasel	5.22e-48	0.669261	0.301	0.168	8.39e-44	M06_Neutrophil-Csf3r
	Klhl2	5.63e-48	0.724011	0.342	0.204	9.07e-44	M06_Neutrophil-Csf3r
	Gyg	1.97e-47	0.899417	0.507	0.44	3.17e-43	M06_Neutrophil-Csf3r
	N4bp1	2.04e-47	0.874477	0.508	0.408	3.28e-43	M06_Neutrophil-Csf3r
	Tiparp	2.67e-47	0.920471	0.584	0.51	4.3e-43	M06_Neutrophil-Csf3r
	Anxa2	1.83e-46	0.442197	0.843	0.866	2.95e-42	M06_Neutrophil-Csf3r
	Zbp1	2.8e-46	0.832729	0.587	0.504	4.5e-42	M06_Neutrophil-Csf3r
	Arid5b	3.86e-46	1.09395	0.607	0.542	6.21e-42	M06_Neutrophil-Csf3r
	Gng12	1.99e-45	0.787598	0.376	0.248	3.2e-41	M06_Neutrophil-Csf3r
	Tspo	2.29e-45	0.63604	0.794	0.861	3.68e-41	M06_Neutrophil-Csf3r
	Bcl2l11	2.3e-45	0.916156	0.494	0.386	3.71e-41	M06_Neutrophil-Csf3r
	Cert1	2.86e-45	0.829619	0.476	0.373	4.61e-41	M06_Neutrophil-Csf3r
	Slc2a1	3.02e-45	0.692264	0.669	0.609	4.86e-41	M06_Neutrophil-Csf3r
	Tnfaip3	9.2e-45	0.973474	0.722	0.689	1.48e-40	M06_Neutrophil-Csf3r
	Sqstm1	1.18e-44	1.13529	0.758	0.777	1.89e-40	M06_Neutrophil-Csf3r
	Nfkbid	1.66e-44	0.877908	0.5	0.4	2.67e-40	M06_Neutrophil-Csf3r
	Tgoln1	2.81e-44	0.910898	0.481	0.394	4.52e-40	M06_Neutrophil-Csf3r
	Eif1	4.18e-44	0.526891	0.814	0.82	6.73e-40	M06_Neutrophil-Csf3r
	Tnfrsf1a	4.32e-44	0.722941	0.57	0.52	6.94e-40	M06_Neutrophil-Csf3r
	Arl5b	1.15e-43	0.798315	0.363	0.233	1.84e-39	M06_Neutrophil-Csf3r
	1600014C10Rik	1.23e-42	0.8366	0.484	0.395	1.97e-38	M06_Neutrophil-Csf3r
	Cd164	1.99e-41	0.762702	0.564	0.523	3.21e-37	M06_Neutrophil-Csf3r
	Lpcat2	2.5e-41	0.695649	0.603	0.538	4.02e-37	M06_Neutrophil-Csf3r
	Gpsm3	6.29e-41	0.693336	0.582	0.562	1.01e-36	M06_Neutrophil-Csf3r
	Hbp1	9.01e-41	0.810924	0.417	0.309	1.45e-36	M06_Neutrophil-Csf3r
	Slfn5	1.07e-40	0.715366	0.493	0.362	1.72e-36	M06_Neutrophil-Csf3r
	Herc6	4.68e-40	0.84456	0.379	0.262	7.53e-36	M06_Neutrophil-Csf3r
	Acvrl1	6.26e-40	0.942716	0.399	0.305	1.01e-35	M06_Neutrophil-Csf3r
	Rigi	1.04e-39	0.725461	0.432	0.317	1.67e-35	M06_Neutrophil-Csf3r
	Atxn10	2.82e-39	0.732567	0.468	0.402	4.54e-35	M06_Neutrophil-Csf3r
	Pttg1	3.46e-39	0.911321	0.451	0.371	5.57e-35	M06_Neutrophil-Csf3r
	St3gal4	1.92e-38	0.597035	0.327	0.208	3.09e-34	M06_Neutrophil-Csf3r
	Card19	3.04e-38	0.897093	0.707	0.69	4.9e-34	M06_Neutrophil-Csf3r
	Ly6i	1.28e-37	1.67673	0.316	0.199	2.06e-33	M06_Neutrophil-Csf3r
	Helz2	5.53e-37	0.632479	0.36	0.239	8.9e-33	M06_Neutrophil-Csf3r
	Rab31	1.22e-36	0.731235	0.469	0.387	1.97e-32	M06_Neutrophil-Csf3r
	Parp10	1.57e-36	0.598037	0.311	0.196	2.53e-32	M06_Neutrophil-Csf3r
	Sp100	4.57e-36	0.61991	0.614	0.568	7.36e-32	M06_Neutrophil-Csf3r
	Pilra	4.89e-36	0.636512	0.609	0.565	7.87e-32	M06_Neutrophil-Csf3r
	Spata13	6.62e-36	0.777585	0.343	0.232	1.07e-31	M06_Neutrophil-Csf3r
	Ptpn1	1.05e-35	0.709374	0.61	0.615	1.69e-31	M06_Neutrophil-Csf3r
	Tmcc1	1.18e-35	0.732076	0.343	0.229	1.91e-31	M06_Neutrophil-Csf3r
	Cd47	1.98e-35	0.646725	0.727	0.781	3.19e-31	M06_Neutrophil-Csf3r
	Tut7	4.4e-35	0.707892	0.553	0.512	7.08e-31	M06_Neutrophil-Csf3r
	Atp6v1g1	6.58e-35	0.530985	0.768	0.775	1.06e-30	M06_Neutrophil-Csf3r
	Csf2rb	9.01e-35	0.603677	0.601	0.548	1.45e-30	M06_Neutrophil-Csf3r
	Dhrs7	1.33e-34	0.722325	0.387	0.3	2.14e-30	M06_Neutrophil-Csf3r
	Ifit2	3.34e-34	1.0942	0.338	0.223	5.37e-30	M06_Neutrophil-Csf3r
	Osbpl9	4.11e-34	0.642279	0.523	0.463	6.61e-30	M06_Neutrophil-Csf3r
	Rasgrp4	4.57e-34	0.564592	0.307	0.196	7.36e-30	M06_Neutrophil-Csf3r
	Hck	6.44e-34	0.593361	0.571	0.532	1.04e-29	M06_Neutrophil-Csf3r
	Vps4b	1.31e-33	0.787049	0.507	0.458	2.1e-29	M06_Neutrophil-Csf3r
	Rab6a	1.51e-33	0.673536	0.468	0.403	2.43e-29	M06_Neutrophil-Csf3r
	Sod2	3.47e-33	1.24728	0.566	0.58	5.59e-29	M06_Neutrophil-Csf3r
	Baz2b	1.33e-32	0.712187	0.583	0.545	2.15e-28	M06_Neutrophil-Csf3r
	Plk3	2e-32	0.760019	0.4	0.304	3.22e-28	M06_Neutrophil-Csf3r
	Marchf7	2.76e-32	0.640464	0.471	0.398	4.44e-28	M06_Neutrophil-Csf3r
	Chp1	6.84e-32	0.629238	0.42	0.342	1.1e-27	M06_Neutrophil-Csf3r
	Phlda1	1.88e-31	0.784521	0.474	0.385	3.03e-27	M06_Neutrophil-Csf3r
	Nfkbib	1.17e-30	0.865886	0.484	0.439	1.88e-26	M06_Neutrophil-Csf3r
	Actg1	1.6e-30	0.450942	0.939	0.959	2.57e-26	M06_Neutrophil-Csf3r
	Plscr1	2.4e-30	0.603043	0.394	0.305	3.86e-26	M06_Neutrophil-Csf3r
	Tes	4.58e-30	0.741461	0.567	0.558	7.36e-26	M06_Neutrophil-Csf3r
	Fcer1g	5.01e-30	0.286826	0.96	0.888	8.06e-26	M06_Neutrophil-Csf3r
	Ltb	1.2e-29	0.31651	0.31	0.182	1.93e-25	M06_Neutrophil-Csf3r
	Ube2d3	1.5e-29	0.409376	0.781	0.829	2.41e-25	M06_Neutrophil-Csf3r
	Pilrb2	2.17e-29	0.532769	0.343	0.246	3.49e-25	M06_Neutrophil-Csf3r
	Actn1	5.69e-29	0.684644	0.397	0.319	9.16e-25	M06_Neutrophil-Csf3r
	Por	1.16e-28	0.675305	0.387	0.3	1.86e-24	M06_Neutrophil-Csf3r
	Sde2	1.58e-28	0.84394	0.372	0.291	2.54e-24	M06_Neutrophil-Csf3r
	Basp1	3.27e-28	0.89223	0.709	0.737	5.27e-24	M06_Neutrophil-Csf3r
	Lbr	3.28e-28	0.577354	0.343	0.25	5.27e-24	M06_Neutrophil-Csf3r
	Nfe2l2	5.98e-28	0.633162	0.634	0.615	9.62e-24	M06_Neutrophil-Csf3r
	Ero1a	8.32e-28	1.22818	0.523	0.489	1.34e-23	M06_Neutrophil-Csf3r
	Klf7	1.14e-27	0.594804	0.413	0.331	1.84e-23	M06_Neutrophil-Csf3r
	Ralgapa1	1.49e-27	0.716473	0.353	0.262	2.4e-23	M06_Neutrophil-Csf3r
	Coro1a	2.17e-27	0.367189	0.81	0.863	3.5e-23	M06_Neutrophil-Csf3r
	Ddx5	5.36e-27	0.32871	0.876	0.894	8.62e-23	M06_Neutrophil-Csf3r
	Fam107b	1.01e-26	0.807578	0.545	0.512	1.63e-22	M06_Neutrophil-Csf3r
	Mettl9	1.08e-26	0.667926	0.388	0.324	1.74e-22	M06_Neutrophil-Csf3r
	Sdcbp	1.96e-26	0.330456	0.844	0.848	3.16e-22	M06_Neutrophil-Csf3r
	Atp11b	2.15e-26	0.691111	0.467	0.413	3.47e-22	M06_Neutrophil-Csf3r
	Tgif1	5.4e-26	1.14384	0.453	0.423	8.68e-22	M06_Neutrophil-Csf3r
	Vsir	7.44e-26	0.636113	0.522	0.51	1.2e-21	M06_Neutrophil-Csf3r
	Wsb1	7.64e-26	0.706465	0.514	0.481	1.23e-21	M06_Neutrophil-Csf3r
	Adrb2	1.33e-25	0.75118	0.315	0.228	2.15e-21	M06_Neutrophil-Csf3r
	Tnf	1.45e-25	1.3779	0.513	0.478	2.33e-21	M06_Neutrophil-Csf3r
	Plp2	3.28e-25	0.517548	0.688	0.705	5.29e-21	M06_Neutrophil-Csf3r
	Ubap1	6.13e-25	0.772277	0.312	0.232	9.87e-21	M06_Neutrophil-Csf3r
	Adgre5	1.07e-24	0.531269	0.499	0.423	1.72e-20	M06_Neutrophil-Csf3r
	Ddit4	2.46e-24	0.844074	0.32	0.229	3.96e-20	M06_Neutrophil-Csf3r
	Tmem120a	5.11e-24	0.51407	0.313	0.229	8.23e-20	M06_Neutrophil-Csf3r
	Slc11a1	6.58e-24	0.7057	0.419	0.353	1.06e-19	M06_Neutrophil-Csf3r
	Ltb4r1	8.33e-24	0.588379	0.486	0.428	1.34e-19	M06_Neutrophil-Csf3r
	Taldo1	8.75e-24	0.614548	0.702	0.772	1.41e-19	M06_Neutrophil-Csf3r
	Tnip1	9.28e-24	0.798174	0.42	0.371	1.49e-19	M06_Neutrophil-Csf3r
	Sqor	9.88e-24	0.52609	0.357	0.285	1.59e-19	M06_Neutrophil-Csf3r
	Npepps	1.18e-23	0.711671	0.379	0.309	1.9e-19	M06_Neutrophil-Csf3r
	Cd80	1.45e-23	0.646238	0.365	0.286	2.33e-19	M06_Neutrophil-Csf3r
	Triobp	2.09e-23	0.491547	0.304	0.224	3.36e-19	M06_Neutrophil-Csf3r
	Anxa1	1.12e-22	0.762934	0.659	0.717	1.8e-18	M06_Neutrophil-Csf3r
	Cap1	1.26e-22	0.43752	0.674	0.736	2.02e-18	M06_Neutrophil-Csf3r
	Cyb5r4	3.49e-22	0.620867	0.386	0.332	5.61e-18	M06_Neutrophil-Csf3r
	Rnf114	4.87e-22	0.574093	0.461	0.425	7.84e-18	M06_Neutrophil-Csf3r
	Ncf4	5.72e-22	0.532738	0.594	0.618	9.21e-18	M06_Neutrophil-Csf3r
	Lsp1	7.04e-22	0.468645	0.701	0.719	1.13e-17	M06_Neutrophil-Csf3r
	Nt5c2	8.21e-22	0.503141	0.319	0.241	1.32e-17	M06_Neutrophil-Csf3r
	Esd	1.43e-21	0.614867	0.687	0.752	2.3e-17	M06_Neutrophil-Csf3r
	Riok3	2.58e-21	0.609498	0.574	0.587	4.16e-17	M06_Neutrophil-Csf3r
	Timp2	3.14e-21	0.337144	0.525	0.424	5.06e-17	M06_Neutrophil-Csf3r
	Fxyd5	3.43e-21	0.267839	0.912	0.905	5.52e-17	M06_Neutrophil-Csf3r
	Tlr4	4.09e-21	0.689118	0.388	0.328	6.58e-17	M06_Neutrophil-Csf3r
	Ap3s1	4.67e-21	0.594947	0.516	0.505	7.52e-17	M06_Neutrophil-Csf3r
	Trim25	5.27e-21	0.559017	0.516	0.477	8.48e-17	M06_Neutrophil-Csf3r
	Tle3	7.07e-21	0.574029	0.313	0.237	1.14e-16	M06_Neutrophil-Csf3r
	Dmxl2	7.79e-21	0.518537	0.321	0.238	1.25e-16	M06_Neutrophil-Csf3r
	Arpc3	8.22e-21	0.298024	0.83	0.872	1.32e-16	M06_Neutrophil-Csf3r
	Ypel5	8.58e-21	0.510055	0.395	0.338	1.38e-16	M06_Neutrophil-Csf3r
	Btg1	2.09e-20	0.425613	0.842	0.858	3.36e-16	M06_Neutrophil-Csf3r
	Lcp2	2.96e-20	0.540597	0.592	0.608	4.77e-16	M06_Neutrophil-Csf3r
	Ogfrl1	8.73e-20	0.616532	0.408	0.364	1.4e-15	M06_Neutrophil-Csf3r
	Hmox1	1.29e-19	0.293819	0.568	0.498	2.07e-15	M06_Neutrophil-Csf3r
	Oas1a	2e-19	0.452424	0.527	0.476	3.21e-15	M06_Neutrophil-Csf3r
	Map3k8	2.29e-19	0.866586	0.348	0.289	3.69e-15	M06_Neutrophil-Csf3r
	Adprh	2.52e-19	0.572631	0.48	0.472	4.05e-15	M06_Neutrophil-Csf3r
	Hmgb2	3.35e-19	0.309825	0.647	0.62	5.4e-15	M06_Neutrophil-Csf3r
	Srsf5	4.07e-19	0.530769	0.678	0.725	6.54e-15	M06_Neutrophil-Csf3r
	Rab8b	5.38e-19	0.453005	0.658	0.683	8.65e-15	M06_Neutrophil-Csf3r
	Rlf	1.61e-18	0.602278	0.388	0.333	2.59e-14	M06_Neutrophil-Csf3r
	Lyn	1.72e-18	0.264303	0.761	0.788	2.76e-14	M06_Neutrophil-Csf3r
	Il17ra	3.95e-18	0.513172	0.348	0.285	6.36e-14	M06_Neutrophil-Csf3r
	Lamp2	5.31e-18	0.397616	0.69	0.72	8.54e-14	M06_Neutrophil-Csf3r
	Wwp2	1.04e-17	0.544529	0.408	0.367	1.67e-13	M06_Neutrophil-Csf3r
	Chd7	3.64e-17	0.618065	0.602	0.618	5.86e-13	M06_Neutrophil-Csf3r
	Sbno2	7.23e-17	0.509776	0.413	0.371	1.16e-12	M06_Neutrophil-Csf3r
	Sema4d	1.03e-16	0.870276	0.48	0.467	1.65e-12	M06_Neutrophil-Csf3r
	Stk17b	6.8e-16	0.519175	0.589	0.619	1.09e-11	M06_Neutrophil-Csf3r
	Ccnd3	8.32e-16	0.511501	0.488	0.483	1.34e-11	M06_Neutrophil-Csf3r
	Zc3h12a	4.88e-15	0.664409	0.432	0.413	7.85e-11	M06_Neutrophil-Csf3r
	Ubtd1	5.69e-15	0.508178	0.342	0.301	9.16e-11	M06_Neutrophil-Csf3r
	Dusp5	1e-14	0.592151	0.438	0.398	1.61e-10	M06_Neutrophil-Csf3r
	Bcl10	1.48e-14	0.534679	0.413	0.39	2.39e-10	M06_Neutrophil-Csf3r
	Myd88	1.66e-14	0.46309	0.376	0.338	2.67e-10	M06_Neutrophil-Csf3r
	H3f3b	1.82e-14	0.32573	0.952	0.953	2.93e-10	M06_Neutrophil-Csf3r
	Svil	1.83e-14	0.511576	0.516	0.522	2.95e-10	M06_Neutrophil-Csf3r
	Cox17	4.88e-14	0.511743	0.637	0.69	7.86e-10	M06_Neutrophil-Csf3r
	Sra1	5.83e-14	0.547817	0.531	0.571	9.38e-10	M06_Neutrophil-Csf3r
	Capza1	3.3e-13	0.386689	0.568	0.62	5.31e-09	M06_Neutrophil-Csf3r
	Ppp1r15a	3.61e-13	1.05586	0.531	0.578	5.82e-09	M06_Neutrophil-Csf3r
	Tbc1d15	4.01e-13	0.567192	0.353	0.319	6.46e-09	M06_Neutrophil-Csf3r
	Fam32a	5.94e-13	0.568056	0.379	0.366	9.55e-09	M06_Neutrophil-Csf3r
	Notch2	8.57e-13	0.430827	0.503	0.496	1.38e-08	M06_Neutrophil-Csf3r
	Chd1	9.87e-13	0.623414	0.397	0.377	1.59e-08	M06_Neutrophil-Csf3r
	Ube2l6	1.25e-12	0.650205	0.391	0.37	2e-08	M06_Neutrophil-Csf3r
	Cebpd	1.86e-12	0.770962	0.33	0.3	3e-08	M06_Neutrophil-Csf3r
	Lst1	1.99e-12	0.454816	0.566	0.555	3.2e-08	M06_Neutrophil-Csf3r
	Il4ra	2.2e-12	0.482437	0.497	0.513	3.55e-08	M06_Neutrophil-Csf3r
	Capn1	2.3e-12	0.439164	0.33	0.294	3.71e-08	M06_Neutrophil-Csf3r
	Nfam1	6.1e-12	0.544383	0.373	0.352	9.82e-08	M06_Neutrophil-Csf3r
	Cyp4f18	1.75e-11	0.855995	0.438	0.435	2.81e-07	M06_Neutrophil-Csf3r
	Ctsd	2.44e-11	0.37502	0.822	0.817	3.92e-07	M06_Neutrophil-Csf3r
	Hcst	2.81e-11	0.360859	0.392	0.352	4.52e-07	M06_Neutrophil-Csf3r
	Pten	3.48e-11	0.448523	0.504	0.535	5.61e-07	M06_Neutrophil-Csf3r
	Nktr	3.58e-11	0.828007	0.457	0.478	5.75e-07	M06_Neutrophil-Csf3r
	Cdkn1b	9.04e-11	0.534675	0.401	0.392	1.46e-06	M06_Neutrophil-Csf3r
	Cd82	1.04e-10	0.322449	0.394	0.356	1.67e-06	M06_Neutrophil-Csf3r
	Yipf4	1.52e-10	0.280781	0.194	0.319	2.45e-06	M06_Neutrophil-Csf3r
	Cd300a	3.13e-10	0.443848	0.335	0.302	5.04e-06	M06_Neutrophil-Csf3r
	Polr2a	1.11e-09	0.312085	0.254	0.397	1.79e-05	M06_Neutrophil-Csf3r
	Bin3	1.41e-09	0.456382	0.307	0.28	2.27e-05	M06_Neutrophil-Csf3r
	Tgm2	1.64e-09	0.577237	0.494	0.519	2.64e-05	M06_Neutrophil-Csf3r
	Dhx38	2.04e-09	0.459487	0.319	0.295	3.28e-05	M06_Neutrophil-Csf3r
	Arhgdib	2.43e-09	0.315813	0.758	0.84	3.91e-05	M06_Neutrophil-Csf3r
	Peds1	3.2e-09	0.588973	0.433	0.445	5.14e-05	M06_Neutrophil-Csf3r
	Hmgn2	4.92e-09	0.437601	0.553	0.581	7.91e-05	M06_Neutrophil-Csf3r
	Larp4b	1.02e-08	0.255576	0.319	0.484	0.000164192	M06_Neutrophil-Csf3r
	Stat3	1.33e-08	0.360045	0.569	0.609	0.000214408	M06_Neutrophil-Csf3r
	Cmtm6	1.93e-08	0.483906	0.346	0.338	0.000310644	M06_Neutrophil-Csf3r
	Klf3	2.05e-08	0.501084	0.329	0.31	0.000330508	M06_Neutrophil-Csf3r
	F10	2.5e-08	1.10841	0.376	0.365	0.000402714	M06_Neutrophil-Csf3r
	Lgals9	3.22e-08	0.359237	0.589	0.643	0.000518566	M06_Neutrophil-Csf3r
	Gm21188	6.01e-08	0.421898	0.493	0.496	0.000967821	M06_Neutrophil-Csf3r
	Acadl	6.04e-08	0.673864	0.422	0.454	0.000971462	M06_Neutrophil-Csf3r
	Fcgr4	6.27e-08	0.340547	0.493	0.48	0.00100948	M06_Neutrophil-Csf3r
	Supt4a	8.04e-08	0.393021	0.517	0.566	0.00129434	M06_Neutrophil-Csf3r
	Rsrp1	8.18e-08	0.654182	0.535	0.589	0.00131584	M06_Neutrophil-Csf3r
	Arhgef3	8.64e-08	0.459537	0.362	0.352	0.00139086	M06_Neutrophil-Csf3r
	Trafd1	9.44e-08	0.482672	0.45	0.474	0.00151859	M06_Neutrophil-Csf3r
	Slfn8	1.05e-07	0.384581	0.302	0.272	0.00168974	M06_Neutrophil-Csf3r
	Cdk2ap2	1.13e-07	0.620404	0.581	0.641	0.00182027	M06_Neutrophil-Csf3r
	Dok3	1.14e-07	0.384331	0.425	0.436	0.00182651	M06_Neutrophil-Csf3r
	Nfkb2	1.38e-07	0.428066	0.327	0.311	0.00222651	M06_Neutrophil-Csf3r
	H2-Q4	1.46e-07	0.420159	0.525	0.565	0.00235151	M06_Neutrophil-Csf3r
	Kdm6b	2.43e-07	0.576494	0.4	0.406	0.00391741	M06_Neutrophil-Csf3r
	Prdx6	2.95e-07	0.278396	0.671	0.718	0.00474024	M06_Neutrophil-Csf3r
	Ppp1r2	3.48e-07	0.482938	0.423	0.454	0.00559562	M06_Neutrophil-Csf3r
	Slc15a3	3.59e-07	0.335729	0.528	0.554	0.00578506	M06_Neutrophil-Csf3r
	Tlr2	3.91e-07	0.315922	0.534	0.548	0.00628572	M06_Neutrophil-Csf3r
	Cnppd1	4.38e-07	0.47399	0.356	0.359	0.00704882	M06_Neutrophil-Csf3r
	Ell2	5.08e-07	0.400145	0.509	0.524	0.00817011	M06_Neutrophil-Csf3r
	Rara	5.15e-07	0.343922	0.407	0.411	0.00828242	M06_Neutrophil-Csf3r
	Marcks	5.31e-07	0.401407	0.542	0.56	0.00854697	M06_Neutrophil-Csf3r
	Sntb2	7.09e-07	0.467989	0.309	0.288	0.0114089	M06_Neutrophil-Csf3r
	Tra2a	1.02e-06	0.806355	0.439	0.473	0.0163835	M06_Neutrophil-Csf3r
	Smim3	1.57e-06	0.465376	0.368	0.373	0.0253046	M06_Neutrophil-Csf3r
	Mrpl33	1.71e-06	0.393572	0.621	0.703	0.0275844	M06_Neutrophil-Csf3r
	Rtf2	1.78e-06	0.391611	0.425	0.46	0.02858	M06_Neutrophil-Csf3r
	Pxn	2.24e-06	0.413135	0.381	0.392	0.0361064	M06_Neutrophil-Csf3r
	Lrrc8d	2.46e-06	0.262888	0.266	0.382	0.0395637	M06_Neutrophil-Csf3r
	Chmp2a	3e-06	0.279431	0.602	0.671	0.0482872	M06_Neutrophil-Csf3r
	Raf1	3.29e-06	0.419015	0.318	0.309	0.0528699	M06_Neutrophil-Csf3r
	Susd6	3.94e-06	0.393912	0.391	0.398	0.063407	M06_Neutrophil-Csf3r
	Tet2	4.58e-06	0.502253	0.363	0.361	0.0736603	M06_Neutrophil-Csf3r
	Tcn2	6.87e-06	0.371764	0.361	0.37	0.11048	M06_Neutrophil-Csf3r
	Xylt1	1.58e-05	0.511775	0.388	0.38	0.253705	M06_Neutrophil-Csf3r
	Pstpip1	2.03e-05	0.383904	0.399	0.421	0.326121	M06_Neutrophil-Csf3r
	Tnfaip2	2.05e-05	0.565966	0.37	0.37	0.329277	M06_Neutrophil-Csf3r
	Etf1	3.59e-05	0.439636	0.508	0.583	0.577566	M06_Neutrophil-Csf3r
	Emd	4.09e-05	0.374091	0.481	0.543	0.658284	M06_Neutrophil-Csf3r
	Rab8a	4.75e-05	0.403052	0.434	0.485	0.764826	M06_Neutrophil-Csf3r
	G6pdx	5.15e-05	0.447607	0.308	0.317	0.828806	M06_Neutrophil-Csf3r
	Gbp2	6.22e-05	0.442915	0.446	0.451	1	M06_Neutrophil-Csf3r
	Stk40	6.97e-05	0.375219	0.318	0.318	1	M06_Neutrophil-Csf3r
	Ifnar2	8.19e-05	0.431875	0.557	0.639	1	M06_Neutrophil-Csf3r
	Spacdr	9.06e-05	0.413942	0.416	0.453	1	M06_Neutrophil-Csf3r
	Lasp1	9.6e-05	0.441611	0.435	0.484	1	M06_Neutrophil-Csf3r
	Per1	9.63e-05	0.491179	0.371	0.385	1	M06_Neutrophil-Csf3r
	Max	0.000148927	0.372125	0.34	0.355	1	M06_Neutrophil-Csf3r
	Ifi47	0.000199084	0.452135	0.33	0.466	1	M06_Neutrophil-Csf3r
	Csf2rb2	0.000200959	0.388493	0.329	0.331	1	M06_Neutrophil-Csf3r
	Soat1	0.000225306	0.319768	0.373	0.504	1	M06_Neutrophil-Csf3r
	Sertad1	0.000241089	0.412552	0.364	0.385	1	M06_Neutrophil-Csf3r
	Skap2	0.000255139	0.263294	0.569	0.65	1	M06_Neutrophil-Csf3r
	Fnip2	0.000306403	0.322216	0.247	0.333	1	M06_Neutrophil-Csf3r
	Cd69	0.000342454	0.294029	0.299	0.391	1	M06_Neutrophil-Csf3r
	Dazap2	0.000382105	0.2886	0.623	0.719	1	M06_Neutrophil-Csf3r
	Zfp292	0.000442065	0.533928	0.395	0.422	1	M06_Neutrophil-Csf3r
	Ninj1	0.000587268	0.792039	0.501	0.568	1	M06_Neutrophil-Csf3r
	Gm37240	0.000649364	0.371899	0.394	0.42	1	M06_Neutrophil-Csf3r
	Mtmr6	0.000682161	0.348346	0.334	0.348	1	M06_Neutrophil-Csf3r
	Retreg1	0.000800183	0.463709	0.349	0.367	1	M06_Neutrophil-Csf3r
	Chic2	0.000828066	0.35309	0.337	0.356	1	M06_Neutrophil-Csf3r
	Ist1	0.000891696	0.346062	0.362	0.389	1	M06_Neutrophil-Csf3r
	Bnip3l	0.000978064	0.482382	0.47	0.525	1	M06_Neutrophil-Csf3r
	Apobr	0.00128103	0.389002	0.336	0.356	1	M06_Neutrophil-Csf3r
	Mbd2	0.00151252	0.29214	0.474	0.537	1	M06_Neutrophil-Csf3r
	Rab32	0.00178521	0.455777	0.363	0.397	1	M06_Neutrophil-Csf3r
	Hk3	0.00183059	0.320315	0.411	0.434	1	M06_Neutrophil-Csf3r
	Ifi207	0.00315286	0.336442	0.421	0.565	1	M06_Neutrophil-Csf3r
	Rest	0.00405372	0.293682	0.231	0.311	1	M06_Neutrophil-Csf3r
	Hif1a	0.00422918	0.282545	0.6	0.692	1	M06_Neutrophil-Csf3r
	Arih2	0.00433569	0.313252	0.298	0.304	1	M06_Neutrophil-Csf3r
	Mapk6	0.00675733	0.469216	0.322	0.342	1	M06_Neutrophil-Csf3r
	Ptbp3	0.00690885	0.317882	0.586	0.69	1	M06_Neutrophil-Csf3r
	Map2k3	0.00864343	0.373425	0.35	0.384	1	M06_Neutrophil-Csf3r
	Cdkn1a	0.00940489	0.534937	0.65	0.76	1	M06_Neutrophil-Csf3r
	Cma1	0	8.30789	0.976	0.008	0	M10_Mast-Kit
	Mcpt2	0	7.60312	0.707	0.007	0	M10_Mast-Kit
	Tpsb2	0	7.55484	0.951	0.004	0	M10_Mast-Kit
	Mcpt4	0	7.28746	0.951	0.002	0	M10_Mast-Kit
	Cpa3	0	6.57715	0.976	0.004	0	M10_Mast-Kit
	Fcer1a	0	5.08258	0.902	0.001	0	M10_Mast-Kit
	Tpsab1	0	4.3259	0.878	0.001	0	M10_Mast-Kit
	Tph1	0	4.12137	0.854	0	0	M10_Mast-Kit
	Rab27b	0	3.48557	0.902	0.005	0	M10_Mast-Kit
	Il1rl1	0	3.2968	0.805	0.01	0	M10_Mast-Kit
	Gata2	0	3.1886	0.805	0.001	0	M10_Mast-Kit
	Mrgprb1	0	3.14394	0.707	0	0	M10_Mast-Kit
	Cyp11a1	0	2.91343	0.805	0.001	0	M10_Mast-Kit
	Il4	0	2.80818	0.488	0.001	0	M10_Mast-Kit
	Car8	0	2.77944	0.78	0	0	M10_Mast-Kit
	Hs6st2	0	2.65105	0.683	0	0	M10_Mast-Kit
	Gm17019	0	2.63707	0.341	0	0	M10_Mast-Kit
	Cobl	0	2.60301	0.805	0	0	M10_Mast-Kit
	Cd200r3	0	2.23518	0.732	0.002	0	M10_Mast-Kit
	Gnai1	0	2.22078	0.39	0	0	M10_Mast-Kit
	Ms4a2	0	2.20739	0.561	0	0	M10_Mast-Kit
	Speer4d	0	2.11242	0.366	0	0	M10_Mast-Kit
	Atp8b5	0	2.03459	0.561	0	0	M10_Mast-Kit
	Tpsg1	0	1.99152	0.488	0	0	M10_Mast-Kit
	Mrgprb2	0	1.89536	0.61	0	0	M10_Mast-Kit
	Rprm	0	1.85307	0.537	0	0	M10_Mast-Kit
	Slc45a3	0	1.73249	0.512	0.001	0	M10_Mast-Kit
	Itga2b	0	1.66452	0.561	0.003	0	M10_Mast-Kit
	Maob	0	1.59658	0.415	0	0	M10_Mast-Kit
	Il13	0	1.37308	0.317	0	0	M10_Mast-Kit
	Adamts5	0	1.29117	0.512	0.001	0	M10_Mast-Kit
	Slc35f3	0	1.02075	0.317	0	0	M10_Mast-Kit
	Gna14	0	0.93072	0.366	0.001	0	M10_Mast-Kit
	Ddc	0	0.921436	0.341	0.001	0	M10_Mast-Kit
	Gp1ba	0	0.877669	0.366	0.001	0	M10_Mast-Kit
	Dgki	1.12e-268	1.41396	0.317	0.002	1.8e-264	M10_Mast-Kit
	Hs3st1	1.53e-265	1.71233	0.415	0.004	2.47e-261	M10_Mast-Kit
	Slc18a2	7.28e-248	1.80996	0.537	0.008	1.17e-243	M10_Mast-Kit
	Tal1	6.94e-164	1.23286	0.39	0.007	1.12e-159	M10_Mast-Kit
	4932438H23Rik	6.63e-161	0.992755	0.317	0.004	1.07e-156	M10_Mast-Kit
	Kit	4.69e-157	3.81302	0.951	0.051	7.55e-153	M10_Mast-Kit
	Tmem158	4.95e-156	1.63217	0.561	0.016	7.96e-152	M10_Mast-Kit
	Serpinb1a	1.49e-143	4.90229	0.951	0.056	2.39e-139	M10_Mast-Kit
	Gcsam	7.81e-128	1.33474	0.366	0.008	1.26e-123	M10_Mast-Kit
	Kcne3	1.68e-125	1.53156	0.512	0.017	2.71e-121	M10_Mast-Kit
	Slc24a3	7.21e-102	2.4233	0.634	0.032	1.16e-97	M10_Mast-Kit
	Papss2	1.2e-97	2.03491	0.659	0.038	1.94e-93	M10_Mast-Kit
	Sox5	1.14e-92	0.968392	0.317	0.008	1.83e-88	M10_Mast-Kit
	Cd55	3.88e-82	1.55287	0.537	0.028	6.25e-78	M10_Mast-Kit
	Cd34	1.79e-75	1.18193	0.463	0.023	2.88e-71	M10_Mast-Kit
	Oaf	1.51e-73	1.0802	0.439	0.021	2.43e-69	M10_Mast-Kit
	Rgs18	6.11e-71	1.88622	0.634	0.049	9.83e-67	M10_Mast-Kit
	Tmem64	1.87e-67	2.23786	0.683	0.058	3.02e-63	M10_Mast-Kit
	Ctla2a	6.96e-67	4.06448	0.927	0.125	1.12e-62	M10_Mast-Kit
	Gask1b	8.82e-61	0.838041	0.317	0.013	1.42e-56	M10_Mast-Kit
	Enah	3.64e-57	0.829921	0.317	0.014	5.86e-53	M10_Mast-Kit
	Hdc	2.75e-51	2.84899	0.976	0.155	4.42e-47	M10_Mast-Kit
	Sytl3	1.32e-50	2.43634	0.683	0.078	2.12e-46	M10_Mast-Kit
	Chn2	9.91e-44	1.86749	0.634	0.076	1.59e-39	M10_Mast-Kit
	Smco4	2.31e-42	1.79196	0.61	0.075	3.72e-38	M10_Mast-Kit
	Tuba8	2.92e-42	0.585418	0.317	0.019	4.7e-38	M10_Mast-Kit
	Creb3l1	1.24e-41	1.41316	0.585	0.069	1.99e-37	M10_Mast-Kit
	Lat	2.37e-38	2.30636	0.732	0.118	3.81e-34	M10_Mast-Kit
	Adk	4.05e-37	2.38794	0.805	0.167	6.51e-33	M10_Mast-Kit
	Tiam2	9.38e-37	1.49515	0.415	0.038	1.51e-32	M10_Mast-Kit
	Alox5	5.38e-36	2.17177	0.707	0.124	8.66e-32	M10_Mast-Kit
	Arhgap6	1.54e-34	1.84769	0.561	0.074	2.48e-30	M10_Mast-Kit
	Cst7	4.81e-32	1.84437	0.732	0.131	7.74e-28	M10_Mast-Kit
	Prkcb	1.33e-31	2.80215	0.878	0.256	2.13e-27	M10_Mast-Kit
	Cd63	1.51e-31	2.91106	1	0.418	2.43e-27	M10_Mast-Kit
	Eef2k	2.98e-27	0.796941	0.341	0.034	4.79e-23	M10_Mast-Kit
	Ahnak2	2.3e-26	1.2762	0.439	0.058	3.7e-22	M10_Mast-Kit
	Egr3	3e-26	1.06925	0.341	0.036	4.83e-22	M10_Mast-Kit
	St6galnac3	3.21e-26	1.12043	0.439	0.057	5.16e-22	M10_Mast-Kit
	Ddah2	3.84e-26	1.11384	0.415	0.053	6.17e-22	M10_Mast-Kit
	Padi2	3.93e-24	1.46336	0.585	0.113	6.32e-20	M10_Mast-Kit
	Tespa1	1.41e-21	0.919693	0.341	0.043	2.26e-17	M10_Mast-Kit
	Klk8	2.67e-21	0.790891	0.415	0.061	4.3e-17	M10_Mast-Kit
	Hsd17b4	1.17e-20	2.28458	0.878	0.429	1.88e-16	M10_Mast-Kit
	Nedd4	2.1e-20	0.832216	0.341	0.045	3.38e-16	M10_Mast-Kit
	Ccl7	1.05e-19	3.68302	0.902	0.477	1.69e-15	M10_Mast-Kit
	Pde4d	2.41e-19	2.43937	0.805	0.332	3.88e-15	M10_Mast-Kit
	Prkca	3.07e-18	0.87723	0.512	0.105	4.94e-14	M10_Mast-Kit
	Edil3	7.32e-18	1.29214	0.317	0.045	1.18e-13	M10_Mast-Kit
	Jun	1.05e-17	2.3658	0.927	0.789	1.69e-13	M10_Mast-Kit
	Gch1	5.96e-17	2.5621	0.829	0.465	9.6e-13	M10_Mast-Kit
	Ttc28	2.37e-16	1.0669	0.341	0.055	3.82e-12	M10_Mast-Kit
	Ccl2	7.3e-16	1.74274	0.976	0.643	1.17e-11	M10_Mast-Kit
	Vwa5a	1.71e-15	1.75193	0.683	0.254	2.75e-11	M10_Mast-Kit
	Ikzf2	4.57e-15	0.869502	0.439	0.091	7.35e-11	M10_Mast-Kit
	Inpp4b	6.27e-15	1.70589	0.659	0.217	1.01e-10	M10_Mast-Kit
	Itm2b	1.06e-14	1.37799	0.976	0.897	1.7e-10	M10_Mast-Kit
	Srgn	1.27e-14	1.25251	1	0.946	2.04e-10	M10_Mast-Kit
	Fdx1	3.91e-14	1.69791	0.512	0.147	6.29e-10	M10_Mast-Kit
	Lat2	5.25e-14	1.93895	0.805	0.538	8.45e-10	M10_Mast-Kit
	Syngr1	5.71e-14	1.59819	0.488	0.13	9.19e-10	M10_Mast-Kit
	Cmtm7	6.11e-14	1.69674	0.829	0.622	9.84e-10	M10_Mast-Kit
	Ier2	1.86e-13	1.99742	0.878	0.687	2.99e-09	M10_Mast-Kit
	Csf2rb2	3.38e-13	1.77942	0.707	0.329	5.44e-09	M10_Mast-Kit
	Mctp1	6.73e-13	1.78918	0.707	0.29	1.08e-08	M10_Mast-Kit
	Fer	3.18e-12	0.82253	0.366	0.081	5.12e-08	M10_Mast-Kit
	Ssr4	4.16e-12	1.25571	0.854	0.702	6.69e-08	M10_Mast-Kit
	Plgrkt	7.65e-12	1.75346	0.78	0.494	1.23e-07	M10_Mast-Kit
	H2az1	8.98e-12	1.68689	0.951	0.79	1.44e-07	M10_Mast-Kit
	Otulinl	1.49e-11	1.53373	0.732	0.411	2.39e-07	M10_Mast-Kit
	Asph	2.02e-11	1.17596	0.634	0.248	3.26e-07	M10_Mast-Kit
	Slc7a5	2.81e-11	1.33455	0.439	0.123	4.52e-07	M10_Mast-Kit
	Slc7a8	3.05e-11	1.16986	0.732	0.374	4.9e-07	M10_Mast-Kit
	Akr1c13	4.15e-11	0.748516	0.317	0.068	6.68e-07	M10_Mast-Kit
	Arhgap18	4.6e-11	1.38518	0.659	0.283	7.41e-07	M10_Mast-Kit
	Adgre5	5.18e-11	1.43734	0.78	0.431	8.33e-07	M10_Mast-Kit
	Plpp5	5.37e-11	1.06371	0.463	0.145	8.64e-07	M10_Mast-Kit
	Egr1	1.82e-10	1.64827	0.854	0.559	2.92e-06	M10_Mast-Kit
	Lxn	1.93e-10	1.73549	0.585	0.261	3.11e-06	M10_Mast-Kit
	Gstp1	2.17e-10	1.29642	0.829	0.521	3.5e-06	M10_Mast-Kit
	Casp3	2.64e-10	1.33125	0.585	0.258	4.25e-06	M10_Mast-Kit
	Atp2a3	4.18e-10	0.873123	0.366	0.095	6.73e-06	M10_Mast-Kit
	Jund	4.92e-10	1.19175	0.878	0.748	7.91e-06	M10_Mast-Kit
	Csf1	5.29e-10	1.04505	0.512	0.171	8.52e-06	M10_Mast-Kit
	Dapp1	7.31e-10	1.38895	0.634	0.292	1.18e-05	M10_Mast-Kit
	Plcg1	7.43e-10	0.697975	0.317	0.075	1.2e-05	M10_Mast-Kit
	Tns1	7.44e-10	0.755735	0.317	0.074	1.2e-05	M10_Mast-Kit
	Itm2c	9.45e-10	1.26797	0.756	0.475	1.52e-05	M10_Mast-Kit
	Msi2	1.46e-09	0.867755	0.463	0.147	2.35e-05	M10_Mast-Kit
	Prkar2b	1.46e-09	1.05342	0.341	0.091	2.36e-05	M10_Mast-Kit
	Rab44	1.53e-09	0.74425	0.341	0.081	2.46e-05	M10_Mast-Kit
	Sec11c	1.66e-09	1.59755	0.756	0.575	2.68e-05	M10_Mast-Kit
	Pilrb2	3.7e-09	1.75553	0.561	0.257	5.95e-05	M10_Mast-Kit
	Marchf8	3.82e-09	0.956619	0.39	0.116	6.15e-05	M10_Mast-Kit
	Ier3	7.46e-09	1.21428	0.902	0.732	0.000120028	M10_Mast-Kit
	Rgs10	8.27e-09	1.58594	0.756	0.559	0.000133022	M10_Mast-Kit
	Top1	1.2e-08	1.22229	0.78	0.561	0.00019269	M10_Mast-Kit
	Ndst2	1.86e-08	1.02328	0.366	0.115	0.000298624	M10_Mast-Kit
	Mfge8	2.57e-08	1.05573	0.39	0.131	0.000413249	M10_Mast-Kit
	Nav1	2.89e-08	0.947956	0.512	0.218	0.000464636	M10_Mast-Kit
	Rgs1	4.59e-08	1.0505	0.878	0.66	0.000737943	M10_Mast-Kit
	Ids	4.63e-08	1.47171	0.366	0.12	0.000744287	M10_Mast-Kit
	Plxdc2	6.36e-08	0.795992	0.512	0.198	0.00102366	M10_Mast-Kit
	Bzw2	1.01e-07	0.816798	0.415	0.152	0.0016309	M10_Mast-Kit
	Hpgds	1.07e-07	0.962868	0.415	0.149	0.00172729	M10_Mast-Kit
	Nfkbiz	1.11e-07	1.10385	0.927	0.715	0.00178669	M10_Mast-Kit
	Atp5pb	1.54e-07	1.17286	0.829	0.726	0.00248223	M10_Mast-Kit
	Zbtb38	1.73e-07	1.23482	0.39	0.144	0.00278656	M10_Mast-Kit
	Ly6a	2.74e-07	1.08107	0.927	0.715	0.00440367	M10_Mast-Kit
	Psen2	2.78e-07	1.62494	0.561	0.295	0.00447501	M10_Mast-Kit
	Sumo2	2.9e-07	0.940019	0.854	0.696	0.00466713	M10_Mast-Kit
	Gpx4	3.79e-07	0.837416	0.878	0.758	0.00609386	M10_Mast-Kit
	Rfc2	4.59e-07	1.1721	0.537	0.269	0.00738262	M10_Mast-Kit
	Mcu	5.5e-07	0.935477	0.366	0.128	0.00884289	M10_Mast-Kit
	Ak2	7.3e-07	0.921129	0.707	0.524	0.0117455	M10_Mast-Kit
	Osbpl8	8.2e-07	1.10737	0.78	0.582	0.0131892	M10_Mast-Kit
	Spcs1	9.29e-07	0.958811	0.829	0.659	0.0149552	M10_Mast-Kit
	Gnas	1.03e-06	1.12667	0.756	0.651	0.0166449	M10_Mast-Kit
	Nenf	1.04e-06	1.33194	0.61	0.362	0.0167888	M10_Mast-Kit
	Cbfa2t3	1.77e-06	0.616817	0.341	0.116	0.0284703	M10_Mast-Kit
	Furin	1.87e-06	1.32675	0.732	0.538	0.0300993	M10_Mast-Kit
	Fcer1g	1.91e-06	0.69865	1	0.896	0.0307556	M10_Mast-Kit
	Elf1	2.72e-06	1.17788	0.659	0.431	0.0436936	M10_Mast-Kit
	Ndufa4	2.78e-06	1.16218	0.659	0.461	0.0446795	M10_Mast-Kit
	Cyb5a	3.71e-06	1.87511	0.659	0.469	0.0597117	M10_Mast-Kit
	Ppp1r15a	5.06e-06	1.22962	0.756	0.571	0.0813946	M10_Mast-Kit
	Ccdc107	5.4e-06	0.720651	0.439	0.202	0.0868576	M10_Mast-Kit
	Krtcap2	5.81e-06	1.09591	0.732	0.636	0.0934738	M10_Mast-Kit
	Rnf128	6.01e-06	0.816615	0.317	0.111	0.0966464	M10_Mast-Kit
	Rps7	6.02e-06	0.596449	0.976	0.889	0.096948	M10_Mast-Kit
	Nfkbid	6.1e-06	0.912614	0.634	0.412	0.0982135	M10_Mast-Kit
	Tagln2	7.6e-06	0.7258	0.829	0.776	0.122362	M10_Mast-Kit
	Sqstm1	8.81e-06	0.935422	0.829	0.774	0.141765	M10_Mast-Kit
	Kcnq5	9.83e-06	0.540616	0.317	0.109	0.158217	M10_Mast-Kit
	Nucb1	1.06e-05	1.40341	0.634	0.451	0.170577	M10_Mast-Kit
	Chsy1	1.06e-05	0.576837	0.366	0.146	0.170741	M10_Mast-Kit
	Ctsd	1.1e-05	0.65108	0.927	0.817	0.177418	M10_Mast-Kit
	Rexo2	1.22e-05	1.08544	0.659	0.494	0.195943	M10_Mast-Kit
	Dpm3	1.29e-05	1.09838	0.561	0.322	0.207059	M10_Mast-Kit
	Rps24	1.29e-05	0.556118	0.976	0.93	0.208358	M10_Mast-Kit
	Nfatc1	1.59e-05	0.914961	0.537	0.309	0.256209	M10_Mast-Kit
	Nr4a1	1.67e-05	1.09027	0.683	0.488	0.268327	M10_Mast-Kit
	Sec24d	1.74e-05	0.719686	0.341	0.135	0.280283	M10_Mast-Kit
	Chst11	1.8e-05	0.868221	0.341	0.13	0.289686	M10_Mast-Kit
	Rnf180	1.86e-05	0.803309	0.415	0.188	0.299958	M10_Mast-Kit
	Spred1	1.99e-05	1.22988	0.537	0.305	0.319975	M10_Mast-Kit
	Gfpt1	2.03e-05	0.876316	0.439	0.213	0.326933	M10_Mast-Kit
	Cerk	2.08e-05	1.09201	0.537	0.291	0.335509	M10_Mast-Kit
	Gzmb	2.74e-05	0.646362	0.317	0.108	0.441508	M10_Mast-Kit
	Hspa13	2.81e-05	0.845586	0.366	0.159	0.452683	M10_Mast-Kit
	Gm16867	2.86e-05	0.516405	0.366	0.148	0.460967	M10_Mast-Kit
	Ptgs1	3e-05	0.762796	0.317	0.121	0.482334	M10_Mast-Kit
	Arhgdib	4.18e-05	0.65985	0.902	0.83	0.672144	M10_Mast-Kit
	Ost4	4.27e-05	0.901044	0.854	0.73	0.687293	M10_Mast-Kit
	Ramp1	4.37e-05	0.958858	0.341	0.142	0.703211	M10_Mast-Kit
	Hmgb1	4.9e-05	0.829942	0.78	0.67	0.787987	M10_Mast-Kit
	Fundc2	4.99e-05	1.13813	0.537	0.368	0.802499	M10_Mast-Kit
	Hsp90ab1	5.03e-05	0.592717	0.951	0.879	0.809978	M10_Mast-Kit
	Reep5	5.51e-05	0.654474	0.854	0.76	0.885907	M10_Mast-Kit
	Tiam1	6.31e-05	0.847338	0.439	0.224	1	M10_Mast-Kit
	Ago2	6.58e-05	1.14371	0.537	0.343	1	M10_Mast-Kit
	Ywhaq	6.72e-05	0.960817	0.707	0.509	1	M10_Mast-Kit
	Ext1	6.72e-05	1.15083	0.585	0.388	1	M10_Mast-Kit
	Ero1a	6.92e-05	0.812221	0.707	0.493	1	M10_Mast-Kit
	Laptm5	7.03e-05	0.719926	0.878	0.878	1	M10_Mast-Kit
	Cd200r4	7.27e-05	0.658296	0.341	0.146	1	M10_Mast-Kit
	Rac2	7.57e-05	0.687136	0.805	0.759	1	M10_Mast-Kit
	Id2	7.72e-05	0.887438	0.78	0.617	1	M10_Mast-Kit
	Smim10l1	8.22e-05	0.929849	0.415	0.219	1	M10_Mast-Kit
	Fosb	8.94e-05	0.914886	0.756	0.687	1	M10_Mast-Kit
	Sec61b	9.22e-05	0.783764	0.854	0.758	1	M10_Mast-Kit
	Smad7	9.6e-05	1.12855	0.463	0.258	1	M10_Mast-Kit
	Mrps6	9.61e-05	0.616439	0.341	0.143	1	M10_Mast-Kit
	Irag2	9.77e-05	0.809821	0.439	0.228	1	M10_Mast-Kit
	Tmem160	0.000105773	0.801196	0.683	0.559	1	M10_Mast-Kit
	Ctnna1	0.000134325	1.07744	0.561	0.395	1	M10_Mast-Kit
	Ubash3b	0.000139539	0.818666	0.634	0.45	1	M10_Mast-Kit
	Stmp1	0.000143367	0.686516	0.707	0.577	1	M10_Mast-Kit
	Dap	0.000152612	1.06933	0.61	0.43	1	M10_Mast-Kit
	Rpl9-ps6	0.00016094	0.476872	0.951	0.896	1	M10_Mast-Kit
	Imp3	0.000175069	0.775944	0.537	0.343	1	M10_Mast-Kit
	Comt	0.000175207	0.929801	0.537	0.367	1	M10_Mast-Kit
	Oaz1	0.000188717	0.420604	0.902	0.878	1	M10_Mast-Kit
	Map2k5	0.000197965	0.791312	0.366	0.176	1	M10_Mast-Kit
	Tspan4	0.000203621	0.542267	0.39	0.199	1	M10_Mast-Kit
	Septin9	0.000210639	0.731751	0.659	0.495	1	M10_Mast-Kit
	Rps8	0.000215969	0.566799	0.951	0.903	1	M10_Mast-Kit
	Sfmbt1	0.000222035	0.347843	0.317	0.135	1	M10_Mast-Kit
	Socs2	0.00023874	0.640602	0.317	0.141	1	M10_Mast-Kit
	Chchd2	0.000250432	0.782284	0.902	0.839	1	M10_Mast-Kit
	Il3ra	0.000284412	0.71758	0.366	0.189	1	M10_Mast-Kit
	Set	0.000297541	0.826187	0.756	0.599	1	M10_Mast-Kit
	Selenos	0.000308522	1.23413	0.537	0.383	1	M10_Mast-Kit
	Serf2	0.000322978	0.513991	0.902	0.892	1	M10_Mast-Kit
	Creg1	0.000324818	0.960357	0.61	0.516	1	M10_Mast-Kit
	Fnip1	0.000330423	0.660817	0.585	0.403	1	M10_Mast-Kit
	Etnk1	0.000336202	0.624175	0.39	0.196	1	M10_Mast-Kit
	Uap1	0.000398043	0.589567	0.39	0.198	1	M10_Mast-Kit
	Selenow	0.000401828	1.06635	0.805	0.724	1	M10_Mast-Kit
	Cish	0.000414131	0.590978	0.512	0.306	1	M10_Mast-Kit
	Aff4	0.000430563	0.625246	0.561	0.359	1	M10_Mast-Kit
	Plau	0.000437022	0.85826	0.537	0.327	1	M10_Mast-Kit
	Bod1l	0.000469352	0.751827	0.512	0.342	1	M10_Mast-Kit
	Rpl19	0.000469908	0.377301	0.976	0.919	1	M10_Mast-Kit
	Mitf	0.000470051	0.612544	0.634	0.431	1	M10_Mast-Kit
	Foxp1	0.000473574	0.621069	0.585	0.419	1	M10_Mast-Kit
	Serpinb6a	0.000485398	0.603047	0.512	0.286	1	M10_Mast-Kit
	Ide	0.000493996	0.643944	0.439	0.255	1	M10_Mast-Kit
	Lamtor3	0.000512437	0.837864	0.512	0.378	1	M10_Mast-Kit
	Ctla2b	0.000525912	0.731769	0.341	0.167	1	M10_Mast-Kit
	Taf7	0.000553639	0.756449	0.439	0.259	1	M10_Mast-Kit
	Frmd4a	0.000570678	0.699351	0.415	0.238	1	M10_Mast-Kit
	Tax1bp1	0.000631784	0.723111	0.78	0.72	1	M10_Mast-Kit
	Fgl2	0.00067132	0.299813	0.195	0.472	1	M10_Mast-Kit
	Tnf	0.000725488	1.27857	0.61	0.482	1	M10_Mast-Kit
	Swi5	0.00075664	0.667149	0.707	0.635	1	M10_Mast-Kit
	Vat1	0.000832632	0.631258	0.488	0.315	1	M10_Mast-Kit
	Lsm8	0.000840762	1.00329	0.537	0.379	1	M10_Mast-Kit
	Galnt6	0.000894035	0.894548	0.463	0.292	1	M10_Mast-Kit
	Vkorc1	0.000922036	0.929286	0.512	0.359	1	M10_Mast-Kit
	Appl1	0.000939604	0.714281	0.39	0.225	1	M10_Mast-Kit
	Rps4x	0.00101861	0.396263	0.951	0.871	1	M10_Mast-Kit
	Gtf2i	0.00102087	0.814228	0.341	0.176	1	M10_Mast-Kit
	Spcs3	0.00102106	0.803796	0.488	0.327	1	M10_Mast-Kit
	Rps3a1	0.0010236	0.470646	0.976	0.893	1	M10_Mast-Kit
	Atxn1	0.00108792	0.370229	0.537	0.346	1	M10_Mast-Kit
	Cd93	0.00114775	0.989122	0.512	0.334	1	M10_Mast-Kit
	Pdia3	0.00115089	0.648184	0.805	0.736	1	M10_Mast-Kit
	Basp1	0.00124242	0.507064	0.854	0.733	1	M10_Mast-Kit
	Rffl	0.00133302	0.682269	0.341	0.176	1	M10_Mast-Kit
	Ubl5	0.00135012	0.647745	0.756	0.757	1	M10_Mast-Kit
	Septin11	0.00141743	0.696888	0.415	0.25	1	M10_Mast-Kit
	Rpl41	0.00162298	0.375323	0.902	0.852	1	M10_Mast-Kit
	Cd81	0.00170253	0.756483	0.634	0.494	1	M10_Mast-Kit
	Crtap	0.00174032	0.426929	0.317	0.166	1	M10_Mast-Kit
	Ywhab	0.00178887	1.26827	0.512	0.411	1	M10_Mast-Kit
	Prkab1	0.00181548	0.469083	0.317	0.161	1	M10_Mast-Kit
	Nrm	0.00188116	0.739312	0.341	0.189	1	M10_Mast-Kit
	Ten1	0.00207145	0.626128	0.488	0.337	1	M10_Mast-Kit
	Prkacb	0.0020827	1.13068	0.39	0.245	1	M10_Mast-Kit
	Rasal3	0.00211909	0.421394	0.341	0.175	1	M10_Mast-Kit
	Lamtor2	0.00212034	0.841915	0.683	0.594	1	M10_Mast-Kit
	Sdhb	0.00219116	0.603799	0.707	0.609	1	M10_Mast-Kit
	Hspa4	0.00225435	0.648732	0.659	0.548	1	M10_Mast-Kit
	Bmpr2	0.00227217	1.17561	0.317	0.17	1	M10_Mast-Kit
	Rps2	0.00228812	0.403533	0.951	0.901	1	M10_Mast-Kit
	Dock11	0.00229461	0.422714	0.537	0.369	1	M10_Mast-Kit
	Isyna1	0.00247862	0.403873	0.415	0.242	1	M10_Mast-Kit
	Sec61a1	0.0025455	0.650089	0.512	0.395	1	M10_Mast-Kit
	Rpl29	0.0026353	0.436503	0.878	0.864	1	M10_Mast-Kit
	Uba52	0.00278056	0.348192	0.951	0.937	1	M10_Mast-Kit
	Mknk1	0.00279742	0.472687	0.415	0.255	1	M10_Mast-Kit
	Micos10	0.00322855	0.435411	0.707	0.587	1	M10_Mast-Kit
	Uba7	0.00329889	0.59559	0.366	0.211	1	M10_Mast-Kit
	Csf2rb	0.00340086	0.645921	0.634	0.554	1	M10_Mast-Kit
	Smim29	0.00341434	0.708643	0.61	0.523	1	M10_Mast-Kit
	Hnrnpa2b1	0.00356264	0.386072	0.902	0.836	1	M10_Mast-Kit
	Ier3ip1	0.0037414	0.693607	0.634	0.528	1	M10_Mast-Kit
	Rab2a	0.00383358	0.625423	0.756	0.686	1	M10_Mast-Kit
	Vapa	0.00450305	0.74772	0.683	0.604	1	M10_Mast-Kit
	Rpl30	0.00463154	0.376535	0.951	0.895	1	M10_Mast-Kit
	Rpl35	0.00475669	0.349224	0.902	0.86	1	M10_Mast-Kit
	Slc38a10	0.0047588	0.563659	0.439	0.301	1	M10_Mast-Kit
	Hint1	0.00483717	0.615667	0.805	0.734	1	M10_Mast-Kit
	Pgls	0.00505968	0.49605	0.683	0.594	1	M10_Mast-Kit
	Selenof	0.00557359	0.583584	0.634	0.653	1	M10_Mast-Kit
	Agap1	0.00606904	1.02624	0.39	0.242	1	M10_Mast-Kit
	Snrpb	0.00622753	0.501732	0.707	0.621	1	M10_Mast-Kit
	Ppib	0.00625702	0.523125	0.78	0.769	1	M10_Mast-Kit
	Srm	0.00635318	0.640183	0.366	0.242	1	M10_Mast-Kit
	Ap3m1	0.00706691	0.410731	0.317	0.182	1	M10_Mast-Kit
	Sh3kbp1	0.00709589	0.691756	0.561	0.441	1	M10_Mast-Kit
	Acer3	0.00717942	0.697239	0.512	0.389	1	M10_Mast-Kit
	Atp5g2	0.00732706	0.429429	0.878	0.747	1	M10_Mast-Kit
	Cops9	0.00743563	0.471789	0.683	0.565	1	M10_Mast-Kit
	Rpl38	0.00768644	0.426158	0.854	0.812	1	M10_Mast-Kit
	Pam16	0.00817831	0.475591	0.415	0.281	1	M10_Mast-Kit
	Sec61g	0.00828728	0.85548	0.707	0.722	1	M10_Mast-Kit
	Nucks1	0.00832399	0.593478	0.561	0.437	1	M10_Mast-Kit
	Ptpn7	0.00882376	0.811979	0.341	0.209	1	M10_Mast-Kit
	Slc35b1	0.00901214	0.421366	0.463	0.328	1	M10_Mast-Kit
	Tnfaip8	0.00903683	0.441367	0.61	0.538	1	M10_Mast-Kit
	Kdelr2	0.0090665	0.587587	0.488	0.397	1	M10_Mast-Kit
	Tmpo	0.00946747	0.593361	0.537	0.387	1	M10_Mast-Kit
	Serinc3	0.00954992	0.754458	0.732	0.699	1	M10_Mast-Kit
	Camk1	0.00958088	0.781821	0.488	0.393	1	M10_Mast-Kit
	Lgals1	0.00960378	0.422664	0.927	0.826	1	M10_Mast-Kit
	Rpl24	0.00978602	0.283848	0.878	0.872	1	M10_Mast-Kit
	Bst2	0	1.74982	0.995	0.732	0	M09_pDC-Bst2
	Ms4a4c	0	1.57469	0.912	0.354	0	M09_pDC-Bst2
	Ly6a	0	1.56262	0.979	0.684	0	M09_pDC-Bst2
	Ms4a6c	0	1.44532	0.981	0.6	0	M09_pDC-Bst2
	Irf7	0	1.27137	0.97	0.438	0	M09_pDC-Bst2
	Lgals3bp	0	1.2674	0.94	0.51	0	M09_pDC-Bst2
	Fcgr1	0	1.26168	0.963	0.544	0	M09_pDC-Bst2
	Ms4a6d	0	1.24574	0.966	0.588	0	M09_pDC-Bst2
	Grn	0	1.21684	0.993	0.773	0	M09_pDC-Bst2
	Ctss	0	1.04752	0.998	0.833	0	M09_pDC-Bst2
	Ly6e	0	1.03242	0.997	0.892	0	M09_pDC-Bst2
	Siglec1	0	0.990467	0.636	0.151	0	M09_pDC-Bst2
	Npc2	1.64e-299	0.981023	0.995	0.847	2.64e-295	M09_pDC-Bst2
	Ms4a6b	7.12e-298	1.14595	0.941	0.498	1.15e-293	M09_pDC-Bst2
	Phf11d	4.09e-296	0.909183	0.678	0.202	6.59e-292	M09_pDC-Bst2
	Ifi44	1.07e-273	0.642616	0.42	0.075	1.72e-269	M09_pDC-Bst2
	Oas1a	1.11e-265	0.942883	0.895	0.433	1.79e-261	M09_pDC-Bst2
	Ifi213	2.25e-263	0.80964	0.722	0.23	3.61e-259	M09_pDC-Bst2
	Ifi27l2a	3.73e-257	1.15343	0.986	0.735	6e-253	M09_pDC-Bst2
	Slfn5	3.96e-256	0.937092	0.82	0.325	6.38e-252	M09_pDC-Bst2
	Pnp	1.16e-255	1.09793	0.947	0.615	1.87e-251	M09_pDC-Bst2
	Ifitm3	1.82e-252	0.982663	0.998	0.822	2.93e-248	M09_pDC-Bst2
	Lgmn	2.23e-244	1.23244	0.967	0.641	3.58e-240	M09_pDC-Bst2
	Ifi211	1.73e-243	0.952708	0.877	0.425	2.78e-239	M09_pDC-Bst2
	Isg15	4.19e-231	0.787666	0.964	0.543	6.75e-227	M09_pDC-Bst2
	Itm2b	1.04e-230	0.892974	0.991	0.886	1.67e-226	M09_pDC-Bst2
	Ecm1	1.62e-230	1.22007	0.832	0.41	2.6e-226	M09_pDC-Bst2
	Ifit3	1.37e-227	0.805692	0.617	0.181	2.21e-223	M09_pDC-Bst2
	Znfx1	1.32e-225	0.804882	0.726	0.29	2.13e-221	M09_pDC-Bst2
	Rtp4	2.29e-223	0.606795	0.88	0.37	3.68e-219	M09_pDC-Bst2
	Rnf213	3.4e-221	0.849339	0.945	0.566	5.48e-217	M09_pDC-Bst2
	Oas1g	1.59e-220	0.623118	0.673	0.224	2.55e-216	M09_pDC-Bst2
	Ccl12	1.96e-219	1.66065	0.783	0.348	3.16e-215	M09_pDC-Bst2
	Sdc3	1.49e-213	0.88731	0.881	0.475	2.4e-209	M09_pDC-Bst2
	Ifi209	8.81e-213	0.749781	0.761	0.311	1.42e-208	M09_pDC-Bst2
	Phf11b	2.66e-212	0.816782	0.788	0.349	4.28e-208	M09_pDC-Bst2
	Mx1	2.16e-208	0.704948	0.447	0.111	3.47e-204	M09_pDC-Bst2
	Cfb	2.47e-208	0.861615	0.583	0.193	3.97e-204	M09_pDC-Bst2
	Ifit2	2.33e-204	0.814202	0.604	0.193	3.74e-200	M09_pDC-Bst2
	Ms4a4a	2.27e-202	1.03933	0.817	0.402	3.65e-198	M09_pDC-Bst2
	Ifi204	4.96e-200	0.784513	0.887	0.474	7.99e-196	M09_pDC-Bst2
	C3ar1	9.11e-199	0.865945	0.891	0.494	1.47e-194	M09_pDC-Bst2
	Dhx58	2.77e-190	0.606961	0.592	0.205	4.45e-186	M09_pDC-Bst2
	Tor3a	2.88e-190	0.738007	0.682	0.282	4.63e-186	M09_pDC-Bst2
	Lgals9	7.12e-190	0.780116	0.914	0.603	1.14e-185	M09_pDC-Bst2
	Apoe	3.69e-188	1.46279	0.929	0.632	5.95e-184	M09_pDC-Bst2
	Ccl7	1.05e-185	1.4649	0.805	0.439	1.7e-181	M09_pDC-Bst2
	Ccl2	2.73e-184	1.19262	0.928	0.61	4.39e-180	M09_pDC-Bst2
	Cyba	8.96e-184	0.630835	0.996	0.903	1.44e-179	M09_pDC-Bst2
	Oasl2	9.87e-183	0.522105	0.817	0.359	1.59e-178	M09_pDC-Bst2
	Selenow	1.13e-180	0.821438	0.956	0.696	1.81e-176	M09_pDC-Bst2
	Gm21188	8.74e-179	0.716286	0.849	0.453	1.41e-174	M09_pDC-Bst2
	Trem2	4.11e-175	0.901895	0.897	0.516	6.61e-171	M09_pDC-Bst2
	Ctsc	2.98e-174	0.805948	0.988	0.778	4.8e-170	M09_pDC-Bst2
	Ly86	4.88e-173	0.90427	0.944	0.599	7.86e-169	M09_pDC-Bst2
	H2-T23	3.37e-172	0.769313	0.97	0.78	5.43e-168	M09_pDC-Bst2
	Ctsz	4.01e-172	0.724651	0.985	0.777	6.45e-168	M09_pDC-Bst2
	Phf11a	1.64e-171	0.48118	0.412	0.11	2.64e-167	M09_pDC-Bst2
	Oasl1	3.73e-170	0.568507	0.683	0.26	5.99e-166	M09_pDC-Bst2
	C1qb	3.63e-169	1.23983	0.885	0.64	5.84e-165	M09_pDC-Bst2
	Pld4	4.18e-167	0.780999	0.912	0.548	6.72e-163	M09_pDC-Bst2
	Zbp1	4.93e-166	0.67677	0.861	0.472	7.93e-162	M09_pDC-Bst2
	Rnase4	2.21e-165	0.860681	0.707	0.338	3.56e-161	M09_pDC-Bst2
	Ube2l6	3.33e-162	0.638347	0.711	0.332	5.37e-158	M09_pDC-Bst2
	Tmem106a	3.75e-162	0.720883	0.806	0.439	6.03e-158	M09_pDC-Bst2
	Cd72	1.15e-157	0.982293	0.698	0.347	1.85e-153	M09_pDC-Bst2
	Xaf1	3.09e-156	0.522352	0.781	0.364	4.97e-152	M09_pDC-Bst2
	Slfn1	1.79e-155	0.331319	0.875	0.432	2.88e-151	M09_pDC-Bst2
	Unc93b1	4.21e-154	0.712618	0.946	0.663	6.77e-150	M09_pDC-Bst2
	Sirpb1c	8.66e-154	0.827406	0.858	0.516	1.39e-149	M09_pDC-Bst2
	Ms4a7	7.17e-149	1.19806	0.688	0.337	1.15e-144	M09_pDC-Bst2
	C1qc	4.86e-148	1.17589	0.855	0.585	7.81e-144	M09_pDC-Bst2
	Ctsb	1.8e-144	0.88587	0.995	0.863	2.89e-140	M09_pDC-Bst2
	Cd300c2	4.14e-144	0.710679	0.914	0.591	6.66e-140	M09_pDC-Bst2
	Ifi35	1.93e-143	0.620134	0.767	0.411	3.11e-139	M09_pDC-Bst2
	Tmem86a	4.49e-143	0.577277	0.506	0.189	7.23e-139	M09_pDC-Bst2
	Lamp1	1.32e-142	0.663502	0.972	0.752	2.13e-138	M09_pDC-Bst2
	Usp18	1.37e-142	0.474851	0.612	0.242	2.2e-138	M09_pDC-Bst2
	Aif1	1.48e-141	0.828428	0.892	0.531	2.37e-137	M09_pDC-Bst2
	Ifi205	2.11e-138	0.635914	0.572	0.226	3.4e-134	M09_pDC-Bst2
	C1qa	7.71e-138	1.22629	0.833	0.588	1.24e-133	M09_pDC-Bst2
	Lyz2	2.13e-135	0.770629	0.993	0.887	3.43e-131	M09_pDC-Bst2
	Ifi207	4.01e-135	0.493081	0.873	0.508	6.45e-131	M09_pDC-Bst2
	Ccnd1	1.2e-134	0.824918	0.769	0.414	1.94e-130	M09_pDC-Bst2
	Fcgr4	1.23e-134	0.708825	0.786	0.445	1.98e-130	M09_pDC-Bst2
	Fcer1g	2.71e-134	0.562534	0.997	0.884	4.37e-130	M09_pDC-Bst2
	Ctsh	1.84e-133	0.67594	0.929	0.653	2.96e-129	M09_pDC-Bst2
	Lst1	8.46e-133	0.743237	0.856	0.521	1.36e-128	M09_pDC-Bst2
	Snx2	1.08e-132	0.663875	0.891	0.601	1.74e-128	M09_pDC-Bst2
	Ang	1.73e-132	0.45862	0.381	0.119	2.79e-128	M09_pDC-Bst2
	Tspo	2.38e-132	0.551418	0.986	0.837	3.84e-128	M09_pDC-Bst2
	Parp12	3e-132	0.51632	0.565	0.239	4.83e-128	M09_pDC-Bst2
	Oas3	3.79e-131	0.38878	0.52	0.187	6.1e-127	M09_pDC-Bst2
	Stat2	1.15e-130	0.512918	0.633	0.281	1.86e-126	M09_pDC-Bst2
	B2m	2.94e-129	0.490712	0.998	0.954	4.72e-125	M09_pDC-Bst2
	Mndal	3.49e-128	0.61616	0.796	0.445	5.61e-124	M09_pDC-Bst2
	Daxx	4.45e-128	0.549911	0.626	0.285	7.15e-124	M09_pDC-Bst2
	Ifi203	1.01e-126	0.608651	0.798	0.443	1.62e-122	M09_pDC-Bst2
	Lair1	4.36e-126	0.60084	0.758	0.411	7.02e-122	M09_pDC-Bst2
	Trim30a	7.67e-126	0.51405	0.829	0.459	1.23e-121	M09_pDC-Bst2
	Pde7b	1.35e-125	0.31829	0.646	0.285	2.17e-121	M09_pDC-Bst2
	Hexb	4.28e-125	0.708311	0.831	0.516	6.89e-121	M09_pDC-Bst2
	Akr1a1	5.81e-125	0.601303	0.965	0.744	9.34e-121	M09_pDC-Bst2
	P2ry6	1.47e-124	0.569282	0.682	0.35	2.37e-120	M09_pDC-Bst2
	Ifi206	3.42e-124	0.395356	0.43	0.145	5.51e-120	M09_pDC-Bst2
	Ctsl	6.35e-124	0.854271	0.934	0.671	1.02e-119	M09_pDC-Bst2
	Rigi	5.53e-121	0.502674	0.641	0.293	8.9e-117	M09_pDC-Bst2
	Erp29	1.12e-120	0.606935	0.934	0.669	1.8e-116	M09_pDC-Bst2
	Cndp2	3.63e-119	0.597904	0.873	0.577	5.84e-115	M09_pDC-Bst2
	Ch25h	2.2e-118	0.875236	0.422	0.156	3.54e-114	M09_pDC-Bst2
	Cd68	2.29e-118	0.666305	0.962	0.719	3.68e-114	M09_pDC-Bst2
	Dpep2	1.76e-117	0.576097	0.687	0.362	2.83e-113	M09_pDC-Bst2
	Itgb5	2.16e-117	0.52443	0.701	0.362	3.48e-113	M09_pDC-Bst2
	Ifih1	5.82e-116	0.415838	0.677	0.337	9.36e-112	M09_pDC-Bst2
	Tmcc3	3.73e-114	0.370403	0.5	0.204	6.01e-110	M09_pDC-Bst2
	Sp100	5.53e-111	0.481455	0.863	0.539	8.9e-107	M09_pDC-Bst2
	Stab1	7.93e-111	0.523657	0.72	0.386	1.28e-106	M09_pDC-Bst2
	Emp3	1.15e-110	0.606942	0.952	0.726	1.85e-106	M09_pDC-Bst2
	H2-K1	1.77e-107	0.482342	0.997	0.936	2.85e-103	M09_pDC-Bst2
	Ifi47	1.99e-107	0.553191	0.752	0.413	3.21e-103	M09_pDC-Bst2
	Msr1	8.97e-106	0.551416	0.885	0.571	1.44e-101	M09_pDC-Bst2
	Plod3	2.18e-105	0.491138	0.613	0.312	3.51e-101	M09_pDC-Bst2
	Slfn8	2.07e-104	0.352158	0.551	0.242	3.34e-100	M09_pDC-Bst2
	Ccdc86	2.55e-104	0.464901	0.551	0.261	4.1e-100	M09_pDC-Bst2
	Parp14	1.06e-103	0.492995	0.714	0.388	1.7e-99	M09_pDC-Bst2
	Capg	2.93e-103	0.538761	0.973	0.811	4.71e-99	M09_pDC-Bst2
	Adgre1	6.58e-103	0.503136	0.661	0.344	1.06e-98	M09_pDC-Bst2
	Mthfr	4.56e-102	0.340996	0.356	0.122	7.33e-98	M09_pDC-Bst2
	Ehd4	5.13e-102	0.500849	0.79	0.49	8.25e-98	M09_pDC-Bst2
	Ifi30	5.48e-102	0.613215	0.989	0.697	8.82e-98	M09_pDC-Bst2
	H2-D1	2.31e-101	0.422363	0.999	0.947	3.72e-97	M09_pDC-Bst2
	Epsti1	6.07e-101	0.48436	0.82	0.515	9.76e-97	M09_pDC-Bst2
	Tgfbi	6.22e-100	0.749305	0.967	0.732	1e-95	M09_pDC-Bst2
	Irgm1	1.08e-99	0.435227	0.612	0.303	1.74e-95	M09_pDC-Bst2
	Psmb10	1.44e-99	0.576948	0.873	0.583	2.32e-95	M09_pDC-Bst2
	Gm4951	1.41e-98	0.379814	0.405	0.153	2.26e-94	M09_pDC-Bst2
	Ctsa	3e-98	0.531359	0.932	0.671	4.83e-94	M09_pDC-Bst2
	Anxa5	1.03e-97	0.516929	0.96	0.721	1.65e-93	M09_pDC-Bst2
	Sp110	4.66e-97	0.48483	0.733	0.429	7.5e-93	M09_pDC-Bst2
	Mpeg1	5.85e-97	0.49916	0.936	0.66	9.41e-93	M09_pDC-Bst2
	Rasa4	2.12e-96	0.437152	0.601	0.307	3.42e-92	M09_pDC-Bst2
	Tmem37	2.52e-95	0.509514	0.518	0.238	4.06e-91	M09_pDC-Bst2
	Hexa	7.27e-95	0.547669	0.848	0.568	1.17e-90	M09_pDC-Bst2
	Svbp	1.46e-94	0.520879	0.767	0.471	2.35e-90	M09_pDC-Bst2
	Stard3	2.08e-94	0.416985	0.51	0.234	3.35e-90	M09_pDC-Bst2
	Gpx1	2.71e-93	0.554067	0.985	0.84	4.36e-89	M09_pDC-Bst2
	Ccl9	3.61e-93	0.388434	0.866	0.541	5.81e-89	M09_pDC-Bst2
	Hmox2	5.55e-93	0.467444	0.789	0.517	8.93e-89	M09_pDC-Bst2
	Lrrc25	6.6e-93	0.463565	0.788	0.499	1.06e-88	M09_pDC-Bst2
	Anxa4	2.05e-92	0.497644	0.781	0.49	3.3e-88	M09_pDC-Bst2
	Rnpep	2.41e-92	0.501309	0.751	0.455	3.89e-88	M09_pDC-Bst2
	Dck	2.63e-92	0.400473	0.529	0.255	4.24e-88	M09_pDC-Bst2
	Slamf9	6.68e-92	0.499005	0.649	0.337	1.07e-87	M09_pDC-Bst2
	Ntpcr	8.38e-92	0.479172	0.571	0.288	1.35e-87	M09_pDC-Bst2
	Csf1r	1.42e-91	0.476735	0.93	0.617	2.29e-87	M09_pDC-Bst2
	Maf	1.86e-91	0.452303	0.592	0.296	3e-87	M09_pDC-Bst2
	Slc7a8	6.87e-91	0.433192	0.643	0.343	1.11e-86	M09_pDC-Bst2
	Tor1aip1	1.72e-90	0.470497	0.761	0.464	2.77e-86	M09_pDC-Bst2
	Evi2a	1.32e-89	0.479165	0.727	0.448	2.12e-85	M09_pDC-Bst2
	Gngt2	2.68e-88	0.469062	0.771	0.464	4.32e-84	M09_pDC-Bst2
	Dab2	3.99e-88	0.37115	0.93	0.641	6.43e-84	M09_pDC-Bst2
	F13a1	5.97e-88	0.604025	0.662	0.368	9.61e-84	M09_pDC-Bst2
	Ftl1	2.05e-87	0.461088	0.991	0.868	3.3e-83	M09_pDC-Bst2
	Ccr5	4.28e-87	0.462614	0.856	0.556	6.89e-83	M09_pDC-Bst2
	Stat1	4.92e-87	0.523906	0.922	0.658	7.92e-83	M09_pDC-Bst2
	Camk1	1.05e-86	0.465657	0.65	0.362	1.68e-82	M09_pDC-Bst2
	Cmpk2	5.72e-86	0.386327	0.329	0.114	9.21e-82	M09_pDC-Bst2
	Grik3	7.95e-86	0.410616	0.952	0.767	1.28e-81	M09_pDC-Bst2
	Il18	8.19e-86	0.340792	0.427	0.178	1.32e-81	M09_pDC-Bst2
	Ddx60	1.35e-85	0.278711	0.437	0.177	2.18e-81	M09_pDC-Bst2
	Acp5	2.16e-85	0.557059	0.471	0.218	3.48e-81	M09_pDC-Bst2
	Frmd4a	6.31e-84	0.347956	0.47	0.211	1.02e-79	M09_pDC-Bst2
	Arg1	4.53e-83	0.81005	0.837	0.556	7.29e-79	M09_pDC-Bst2
	Psme1	2.47e-82	0.475028	0.955	0.751	3.98e-78	M09_pDC-Bst2
	Rab3il1	4.56e-82	0.437889	0.526	0.265	7.33e-78	M09_pDC-Bst2
	Cyp4f18	4.95e-82	0.449246	0.685	0.405	7.96e-78	M09_pDC-Bst2
	Ctsd	6.19e-82	0.566798	0.966	0.8	9.96e-78	M09_pDC-Bst2
	Tmem171	6.51e-82	0.406899	0.476	0.225	1.05e-77	M09_pDC-Bst2
	Lrp1	4.18e-81	0.429686	0.898	0.605	6.73e-77	M09_pDC-Bst2
	Rrbp1	2.66e-80	0.379211	0.939	0.705	4.27e-76	M09_pDC-Bst2
	Fos	4.42e-80	0.542304	0.977	0.861	7.11e-76	M09_pDC-Bst2
	Fcgr2b	5.14e-80	0.493355	0.967	0.709	8.26e-76	M09_pDC-Bst2
	1600014C10Rik	5.18e-80	0.370923	0.665	0.375	8.34e-76	M09_pDC-Bst2
	Chmp4b	2.71e-79	0.415576	0.926	0.729	4.37e-75	M09_pDC-Bst2
	Atp13a2	1.12e-78	0.35103	0.587	0.312	1.81e-74	M09_pDC-Bst2
	Abhd12	1.9e-78	0.37499	0.656	0.374	3.05e-74	M09_pDC-Bst2
	Shisa5	2.13e-78	0.329578	0.946	0.74	3.42e-74	M09_pDC-Bst2
	Tyrobp	3.5e-78	0.380975	0.991	0.854	5.63e-74	M09_pDC-Bst2
	Lgals1	3.63e-78	0.513513	0.993	0.806	5.83e-74	M09_pDC-Bst2
	Clec4a3	4.52e-78	0.415887	0.588	0.314	7.28e-74	M09_pDC-Bst2
	Adap2	1.97e-77	0.324371	0.49	0.237	3.17e-73	M09_pDC-Bst2
	Laptm4a	4.08e-77	0.429461	0.871	0.636	6.56e-73	M09_pDC-Bst2
	Dhrs3	4.52e-77	0.345345	0.556	0.286	7.28e-73	M09_pDC-Bst2
	Tcirg1	2.5e-76	0.32976	0.773	0.48	4.03e-72	M09_pDC-Bst2
	Clec4a2	2.6e-76	0.417435	0.627	0.354	4.19e-72	M09_pDC-Bst2
	Dynll1	1.19e-75	0.449672	0.953	0.716	1.91e-71	M09_pDC-Bst2
	Iigp1	1.41e-75	0.445978	0.399	0.171	2.27e-71	M09_pDC-Bst2
	Mmp14	4.09e-74	0.435725	0.778	0.481	6.59e-70	M09_pDC-Bst2
	Hacd4	5e-74	0.399326	0.635	0.358	8.05e-70	M09_pDC-Bst2
	Aprt	5.93e-74	0.498271	0.936	0.718	9.54e-70	M09_pDC-Bst2
	Tnfaip8l2	8.22e-74	0.407706	0.658	0.39	1.32e-69	M09_pDC-Bst2
	Adam15	2.05e-73	0.383357	0.656	0.382	3.29e-69	M09_pDC-Bst2
	Cmklr1	2.7e-73	0.26503	0.417	0.184	4.34e-69	M09_pDC-Bst2
	Scamp2	4.23e-73	0.467417	0.707	0.448	6.81e-69	M09_pDC-Bst2
	Clta	4.27e-73	0.434674	0.973	0.817	6.87e-69	M09_pDC-Bst2
	Calr	3.06e-72	0.469866	0.908	0.654	4.93e-68	M09_pDC-Bst2
	Eif2ak2	3.2e-72	0.278161	0.5	0.249	5.14e-68	M09_pDC-Bst2
	Axl	3.87e-72	0.439796	0.672	0.391	6.23e-68	M09_pDC-Bst2
	Gm5150	5.98e-72	0.29629	0.435	0.2	9.63e-68	M09_pDC-Bst2
	Rab7b	8.39e-72	0.351913	0.551	0.29	1.35e-67	M09_pDC-Bst2
	Apobec1	1.02e-71	0.30939	0.486	0.239	1.65e-67	M09_pDC-Bst2
	Bri3	1.27e-71	0.386391	0.932	0.717	2.05e-67	M09_pDC-Bst2
	Rin2	1.67e-71	0.31417	0.598	0.328	2.69e-67	M09_pDC-Bst2
	Gusb	6.27e-71	0.416917	0.748	0.467	1.01e-66	M09_pDC-Bst2
	Mafb	7.04e-71	0.439672	0.841	0.549	1.13e-66	M09_pDC-Bst2
	Cybb	8.37e-71	0.305906	0.932	0.682	1.35e-66	M09_pDC-Bst2
	Prdx1	1.39e-70	0.319084	0.963	0.743	2.24e-66	M09_pDC-Bst2
	Pdia6	5.5e-70	0.470108	0.837	0.58	8.85e-66	M09_pDC-Bst2
	Olfml3	8.61e-70	0.392499	0.334	0.14	1.39e-65	M09_pDC-Bst2
	Aldh3b1	2.71e-69	0.333576	0.559	0.308	4.36e-65	M09_pDC-Bst2
	Marcks	1.62e-68	0.459371	0.779	0.531	2.61e-64	M09_pDC-Bst2
	Psap	1.91e-68	0.406382	0.994	0.873	3.08e-64	M09_pDC-Bst2
	Ucp2	4.09e-68	0.490841	0.975	0.827	6.59e-64	M09_pDC-Bst2
	H2-T22	6.92e-68	0.33391	0.468	0.232	1.11e-63	M09_pDC-Bst2
	Clec12a	1.32e-67	0.399841	0.736	0.454	2.13e-63	M09_pDC-Bst2
	Calm1	2.37e-67	0.38132	0.993	0.895	3.81e-63	M09_pDC-Bst2
	Metrnl	4.07e-67	0.395129	0.852	0.6	6.55e-63	M09_pDC-Bst2
	Cxcl16	5.41e-67	0.398992	0.877	0.561	8.7e-63	M09_pDC-Bst2
	Fermt3	5.88e-67	0.401396	0.825	0.574	9.46e-63	M09_pDC-Bst2
	Itga6	3.49e-66	0.284382	0.435	0.21	5.62e-62	M09_pDC-Bst2
	Cfp	4.75e-65	0.444462	0.886	0.643	7.65e-61	M09_pDC-Bst2
	Rab5if	1.17e-64	0.406334	0.85	0.632	1.88e-60	M09_pDC-Bst2
	Tlr7	3.61e-64	0.298446	0.376	0.17	5.8e-60	M09_pDC-Bst2
	Pycard	6.06e-64	0.423667	0.889	0.65	9.74e-60	M09_pDC-Bst2
	Cstb	1.84e-63	0.310318	0.973	0.81	2.97e-59	M09_pDC-Bst2
	C5ar1	2.13e-63	0.29583	0.829	0.558	3.43e-59	M09_pDC-Bst2
	Glmp	1.03e-62	0.376473	0.734	0.478	1.66e-58	M09_pDC-Bst2
	Pttg1	1.09e-62	0.261837	0.614	0.353	1.75e-58	M09_pDC-Bst2
	Nrros	1.57e-62	0.346144	0.82	0.559	2.53e-58	M09_pDC-Bst2
	Snx6	4.55e-62	0.426963	0.759	0.518	7.32e-58	M09_pDC-Bst2
	Tubb2a	4.98e-62	0.394051	0.516	0.287	8.01e-58	M09_pDC-Bst2
	Cd180	5.99e-62	0.312506	0.516	0.279	9.64e-58	M09_pDC-Bst2
	Tnfsf13	6.51e-62	0.376482	0.46	0.24	1.05e-57	M09_pDC-Bst2
	P2rx4	1.02e-61	0.313106	0.534	0.294	1.63e-57	M09_pDC-Bst2
	Rbx1	1.03e-61	0.379075	0.922	0.688	1.66e-57	M09_pDC-Bst2
	Fkbp2	5.49e-61	0.380859	0.813	0.537	8.83e-57	M09_pDC-Bst2
	Dok3	5.59e-61	0.314431	0.664	0.407	9e-57	M09_pDC-Bst2
	Cd81	6.52e-61	0.444216	0.734	0.465	1.05e-56	M09_pDC-Bst2
	Selenop	9.68e-61	0.54306	0.63	0.386	1.56e-56	M09_pDC-Bst2
	Snx1	9.91e-61	0.382765	0.725	0.486	1.6e-56	M09_pDC-Bst2
	Clec4a1	1.92e-60	0.391452	0.498	0.27	3.09e-56	M09_pDC-Bst2
	Tmed10	3.43e-60	0.384847	0.908	0.702	5.51e-56	M09_pDC-Bst2
	Trafd1	4.26e-60	0.351792	0.701	0.443	6.85e-56	M09_pDC-Bst2
	Sap30	8.84e-60	0.274263	0.639	0.383	1.42e-55	M09_pDC-Bst2
	Sirpa	9.42e-60	0.321027	0.929	0.685	1.52e-55	M09_pDC-Bst2
	Adar	1.23e-59	0.271619	0.507	0.268	1.98e-55	M09_pDC-Bst2
	Ppdpf	2.31e-59	0.298825	0.584	0.338	3.72e-55	M09_pDC-Bst2
	Snx5	3.44e-59	0.382876	0.87	0.642	5.53e-55	M09_pDC-Bst2
	Hck	3.5e-59	0.330748	0.764	0.509	5.63e-55	M09_pDC-Bst2
	Igtp	6.5e-59	0.327564	0.508	0.273	1.05e-54	M09_pDC-Bst2
	Ppib	9.42e-59	0.376121	0.955	0.746	1.52e-54	M09_pDC-Bst2
	Fes	1.3e-58	0.253567	0.713	0.44	2.09e-54	M09_pDC-Bst2
	Plekho1	4.35e-58	0.339727	0.725	0.459	7.01e-54	M09_pDC-Bst2
	Gns	7.23e-58	0.311333	0.721	0.471	1.16e-53	M09_pDC-Bst2
	Rab5c	1.22e-57	0.355256	0.839	0.612	1.96e-53	M09_pDC-Bst2
	Actb	1.34e-57	0.32197	1	0.982	2.16e-53	M09_pDC-Bst2
	Cysltr1	1.49e-57	0.27814	0.453	0.234	2.39e-53	M09_pDC-Bst2
	Dtx3l	2.89e-57	0.32163	0.469	0.247	4.66e-53	M09_pDC-Bst2
	Arrb2	3.31e-57	0.379357	0.813	0.569	5.33e-53	M09_pDC-Bst2
	Keap1	4.43e-57	0.310073	0.473	0.256	7.13e-53	M09_pDC-Bst2
	Lrpap1	7.02e-57	0.347509	0.692	0.455	1.13e-52	M09_pDC-Bst2
	G3bp2	7.48e-57	0.376378	0.719	0.471	1.2e-52	M09_pDC-Bst2
	Acp2	5.15e-56	0.327289	0.436	0.228	8.28e-52	M09_pDC-Bst2
	Polr2f	8.64e-56	0.3207	0.708	0.447	1.39e-51	M09_pDC-Bst2
	Spp1	1.07e-55	0.810424	0.848	0.675	1.72e-51	M09_pDC-Bst2
	Tapbp	1.22e-55	0.323066	0.821	0.578	1.97e-51	M09_pDC-Bst2
	Plod1	2.21e-55	0.282995	0.444	0.232	3.56e-51	M09_pDC-Bst2
	2210016F16Rik	2.26e-55	0.303972	0.53	0.305	3.63e-51	M09_pDC-Bst2
	Asah1	2.48e-55	0.340879	0.792	0.542	3.99e-51	M09_pDC-Bst2
	Vamp8	2.63e-55	0.353036	0.94	0.734	4.23e-51	M09_pDC-Bst2
	Parp9	2.88e-55	0.290926	0.5	0.277	4.64e-51	M09_pDC-Bst2
	Arpc1b	4.61e-55	0.337275	0.981	0.861	7.42e-51	M09_pDC-Bst2
	Tifab	7.2e-55	0.296276	0.489	0.265	1.16e-50	M09_pDC-Bst2
	Sdc4	7.64e-55	0.317094	0.806	0.535	1.23e-50	M09_pDC-Bst2
	Lamp2	1.84e-54	0.289326	0.904	0.694	2.96e-50	M09_pDC-Bst2
	Uqcr11	1.85e-54	0.317559	0.845	0.579	2.98e-50	M09_pDC-Bst2
	Nfic	2.14e-54	0.31774	0.583	0.354	3.45e-50	M09_pDC-Bst2
	Samhd1	2.79e-54	0.268005	0.923	0.687	4.5e-50	M09_pDC-Bst2
	Bag1	4.24e-54	0.332055	0.782	0.539	6.82e-50	M09_pDC-Bst2
	Lamtor4	2.91e-53	0.37589	0.831	0.59	4.69e-49	M09_pDC-Bst2
	Milr1	3.19e-53	0.300645	0.586	0.35	5.14e-49	M09_pDC-Bst2
	BC028528	3.43e-53	0.328687	0.544	0.317	5.51e-49	M09_pDC-Bst2
	Rgs10	3.77e-53	0.354583	0.797	0.531	6.07e-49	M09_pDC-Bst2
	Rps27l	4.05e-53	0.383145	0.864	0.613	6.51e-49	M09_pDC-Bst2
	Tmem50a	5.31e-53	0.356041	0.872	0.672	8.55e-49	M09_pDC-Bst2
	Ap2s1	1.12e-52	0.35703	0.903	0.669	1.81e-48	M09_pDC-Bst2
	Scimp	1.19e-52	0.356116	0.538	0.314	1.91e-48	M09_pDC-Bst2
	Serf2	2.65e-52	0.327454	0.988	0.881	4.27e-48	M09_pDC-Bst2
	Gsn	3.56e-52	0.349771	0.892	0.648	5.73e-48	M09_pDC-Bst2
	BC005537	4.43e-52	0.301895	0.689	0.447	7.14e-48	M09_pDC-Bst2
	Prdx2	6.59e-52	0.350399	0.873	0.62	1.06e-47	M09_pDC-Bst2
	Cyfip1	6.62e-52	0.30249	0.825	0.6	1.06e-47	M09_pDC-Bst2
	Abi3	8.21e-52	0.304163	0.462	0.255	1.32e-47	M09_pDC-Bst2
	Tmem205	1.39e-51	0.278554	0.417	0.22	2.24e-47	M09_pDC-Bst2
	Ciao2a	1.53e-51	0.388324	0.799	0.574	2.47e-47	M09_pDC-Bst2
	Mvb12a	2.13e-51	0.2921	0.662	0.425	3.43e-47	M09_pDC-Bst2
	Znhit1	4.42e-51	0.326045	0.738	0.517	7.11e-47	M09_pDC-Bst2
	Tmem219	5.05e-51	0.31202	0.609	0.377	8.13e-47	M09_pDC-Bst2
	Pdia3	9.37e-51	0.374367	0.935	0.713	1.51e-46	M09_pDC-Bst2
	Irf5	1.35e-50	0.27979	0.778	0.519	2.17e-46	M09_pDC-Bst2
	Ddx24	1.92e-50	0.264636	0.746	0.497	3.08e-46	M09_pDC-Bst2
	Lmo2	3.15e-50	0.272908	0.462	0.254	5.07e-46	M09_pDC-Bst2
	Comt	4.7e-50	0.293883	0.565	0.344	7.56e-46	M09_pDC-Bst2
	Trappc2l	5.29e-50	0.28261	0.725	0.482	8.51e-46	M09_pDC-Bst2
	Lamtor2	5.97e-50	0.330538	0.807	0.568	9.61e-46	M09_pDC-Bst2
	Kcnn4	1.01e-49	0.313708	0.629	0.403	1.62e-45	M09_pDC-Bst2
	Ppt1	1.62e-49	0.25994	0.672	0.435	2.61e-45	M09_pDC-Bst2
	Ndufb1	1.69e-49	0.307978	0.802	0.551	2.73e-45	M09_pDC-Bst2
	Renbp	1.96e-49	0.285323	0.453	0.252	3.15e-45	M09_pDC-Bst2
	Dynlrb1	3.47e-49	0.319916	0.846	0.607	5.58e-45	M09_pDC-Bst2
	Mrpl17	3.75e-49	0.297533	0.715	0.48	6.03e-45	M09_pDC-Bst2
	Lamtor1	4.61e-49	0.326603	0.772	0.547	7.42e-45	M09_pDC-Bst2
	Dbi	5.51e-49	0.344116	0.913	0.649	8.87e-45	M09_pDC-Bst2
	Tmem119	5.63e-49	0.299734	0.316	0.15	9.07e-45	M09_pDC-Bst2
	Psmg4	1.01e-48	0.28302	0.547	0.329	1.63e-44	M09_pDC-Bst2
	Ckb	1.02e-48	0.411119	0.565	0.344	1.64e-44	M09_pDC-Bst2
	Uqcc2	1.32e-48	0.299786	0.725	0.481	2.12e-44	M09_pDC-Bst2
	Atp6ap1	3.1e-48	0.30623	0.769	0.548	4.99e-44	M09_pDC-Bst2
	Pf4	3.14e-48	0.816285	0.624	0.425	5.06e-44	M09_pDC-Bst2
	Uqcrb	3.78e-48	0.334445	0.893	0.663	6.08e-44	M09_pDC-Bst2
	Bax	3.8e-48	0.337398	0.881	0.646	6.11e-44	M09_pDC-Bst2
	Ndufa12	3.88e-48	0.274256	0.601	0.376	6.25e-44	M09_pDC-Bst2
	Cyth4	3.92e-48	0.314944	0.83	0.601	6.3e-44	M09_pDC-Bst2
	Ptpn18	5.87e-48	0.344753	0.916	0.682	9.44e-44	M09_pDC-Bst2
	Man2b1	6.49e-48	0.346874	0.808	0.571	1.04e-43	M09_pDC-Bst2
	Psme2	1.22e-47	0.32467	0.944	0.758	1.96e-43	M09_pDC-Bst2
	Dcxr	1.94e-47	0.265589	0.388	0.203	3.12e-43	M09_pDC-Bst2
	Acaa1a	2.38e-47	0.311505	0.704	0.469	3.83e-43	M09_pDC-Bst2
	Plxnb2	2.75e-47	0.26002	0.565	0.34	4.43e-43	M09_pDC-Bst2
	Ndufc2	3.06e-47	0.332036	0.823	0.569	4.93e-43	M09_pDC-Bst2
	Sppl2a	3.35e-47	0.276471	0.759	0.524	5.39e-43	M09_pDC-Bst2
	Rbis	4.16e-47	0.270008	0.644	0.414	6.7e-43	M09_pDC-Bst2
	Blvrb	4.18e-47	0.298495	0.692	0.452	6.73e-43	M09_pDC-Bst2
	Ndufc1	5.32e-47	0.293949	0.755	0.503	8.55e-43	M09_pDC-Bst2
	Gng5	6.14e-47	0.312109	0.951	0.798	9.89e-43	M09_pDC-Bst2
	Tgtp2	2.83e-46	0.274734	0.371	0.188	4.55e-42	M09_pDC-Bst2
	Aup1	5.14e-46	0.317696	0.769	0.54	8.26e-42	M09_pDC-Bst2
	Uap1l1	7.25e-46	0.263227	0.489	0.287	1.17e-41	M09_pDC-Bst2
	Spi1	7.54e-46	0.263721	0.944	0.742	1.21e-41	M09_pDC-Bst2
	Txndc17	8.23e-46	0.307005	0.83	0.617	1.32e-41	M09_pDC-Bst2
	Csk	1.14e-45	0.295283	0.65	0.428	1.84e-41	M09_pDC-Bst2
	Mrpl30	1.51e-45	0.313606	0.819	0.595	2.43e-41	M09_pDC-Bst2
	Marchf5	1.51e-45	0.304602	0.553	0.343	2.44e-41	M09_pDC-Bst2
	Hsbp1	3.14e-45	0.311113	0.797	0.569	5.05e-41	M09_pDC-Bst2
	Cenpb	3.37e-45	0.253255	0.507	0.301	5.43e-41	M09_pDC-Bst2
	Ap1s1	6.04e-45	0.286671	0.596	0.387	9.71e-41	M09_pDC-Bst2
	Bloc1s1	7.81e-45	0.310539	0.744	0.503	1.26e-40	M09_pDC-Bst2
	Timm13	7.99e-45	0.306894	0.84	0.589	1.29e-40	M09_pDC-Bst2
	Prxl2b	1.11e-44	0.270665	0.366	0.192	1.79e-40	M09_pDC-Bst2
	Anxa3	1.46e-44	0.267962	0.776	0.535	2.35e-40	M09_pDC-Bst2
	Ndufa7	1.73e-44	0.324197	0.861	0.654	2.78e-40	M09_pDC-Bst2
	Fcgr3	5.35e-44	0.283877	0.948	0.751	8.61e-40	M09_pDC-Bst2
	Capza2	5.95e-44	0.31257	0.92	0.754	9.57e-40	M09_pDC-Bst2
	Eid1	7.09e-44	0.278176	0.688	0.451	1.14e-39	M09_pDC-Bst2
	Pilra	1.28e-43	0.271559	0.77	0.546	2.06e-39	M09_pDC-Bst2
	F11r	2.46e-43	0.308549	0.532	0.324	3.97e-39	M09_pDC-Bst2
	Ptpn6	2.55e-43	0.292662	0.867	0.655	4.11e-39	M09_pDC-Bst2
	Coro1b	3.36e-43	0.315672	0.803	0.604	5.41e-39	M09_pDC-Bst2
	Efhd2	3.88e-43	0.31312	0.945	0.766	6.24e-39	M09_pDC-Bst2
	Dbnl	5.5e-43	0.281059	0.708	0.498	8.85e-39	M09_pDC-Bst2
	Clec4n	5.65e-43	0.35869	0.835	0.594	9.09e-39	M09_pDC-Bst2
	Tent5a	7.07e-43	0.264084	0.499	0.296	1.14e-38	M09_pDC-Bst2
	Coa3	1.33e-42	0.273343	0.704	0.468	2.14e-38	M09_pDC-Bst2
	Adssl1	1.55e-42	0.281599	0.638	0.426	2.5e-38	M09_pDC-Bst2
	Laptm5	1.68e-42	0.301025	0.982	0.865	2.7e-38	M09_pDC-Bst2
	Ndufs7	2e-42	0.268755	0.755	0.518	3.23e-38	M09_pDC-Bst2
	Cycs	2.04e-42	0.318315	0.896	0.677	3.29e-38	M09_pDC-Bst2
	Ctla2b	2.18e-42	0.294337	0.305	0.151	3.5e-38	M09_pDC-Bst2
	Slirp	2.48e-42	0.264907	0.53	0.328	3.99e-38	M09_pDC-Bst2
	Cmtm3	2.61e-42	0.277104	0.524	0.32	4.19e-38	M09_pDC-Bst2
	Rap2b	3.09e-42	0.279861	0.581	0.377	4.98e-38	M09_pDC-Bst2
	Reep5	3.13e-42	0.315406	0.943	0.739	5.03e-38	M09_pDC-Bst2
	Tmem14c	4.3e-42	0.314263	0.855	0.629	6.92e-38	M09_pDC-Bst2
	Cfl1	5.21e-42	0.280178	0.995	0.906	8.38e-38	M09_pDC-Bst2
	Sdhb	5.35e-42	0.28332	0.816	0.584	8.6e-38	M09_pDC-Bst2
	Nme2	5.99e-42	0.362664	0.967	0.742	9.64e-38	M09_pDC-Bst2
	Morc3	1.22e-41	0.264907	0.601	0.396	1.96e-37	M09_pDC-Bst2
	Park7	2.21e-41	0.281363	0.843	0.601	3.55e-37	M09_pDC-Bst2
	Nmi	2.21e-41	0.2534	0.536	0.328	3.55e-37	M09_pDC-Bst2
	Cited2	3.07e-41	0.354513	0.713	0.513	4.95e-37	M09_pDC-Bst2
	Tmed9	3.35e-41	0.281294	0.823	0.589	5.38e-37	M09_pDC-Bst2
	Iscu	3.84e-41	0.278166	0.718	0.499	6.18e-37	M09_pDC-Bst2
	Pgap2	9.42e-41	0.263305	0.434	0.251	1.52e-36	M09_pDC-Bst2
	Pitpna	1.01e-40	0.279416	0.945	0.764	1.63e-36	M09_pDC-Bst2
	Atp5g1	1.71e-40	0.285593	0.727	0.496	2.75e-36	M09_pDC-Bst2
	Ethe1	2.24e-40	0.275478	0.447	0.269	3.6e-36	M09_pDC-Bst2
	Jpt1	2.34e-40	0.267175	0.879	0.63	3.77e-36	M09_pDC-Bst2
	Psmb8	4.42e-40	0.304191	0.951	0.775	7.11e-36	M09_pDC-Bst2
	Dusp6	5.14e-40	0.275133	0.553	0.35	8.27e-36	M09_pDC-Bst2
	Capns1	5.34e-40	0.299982	0.813	0.609	8.59e-36	M09_pDC-Bst2
	Bcl2a1b	5.51e-40	0.320744	0.929	0.741	8.87e-36	M09_pDC-Bst2
	9530068E07Rik	7.24e-40	0.265995	0.534	0.335	1.16e-35	M09_pDC-Bst2
	Ndufb8	8.69e-40	0.296127	0.862	0.624	1.4e-35	M09_pDC-Bst2
	Tmem208	1.46e-39	0.251328	0.565	0.364	2.35e-35	M09_pDC-Bst2
	Selenof	5.23e-39	0.290008	0.843	0.63	8.42e-35	M09_pDC-Bst2
	Ergic3	7.14e-39	0.275876	0.623	0.414	1.15e-34	M09_pDC-Bst2
	Psma4	8.31e-39	0.277336	0.784	0.551	1.34e-34	M09_pDC-Bst2
	Tmem160	1.76e-38	0.257465	0.78	0.533	2.82e-34	M09_pDC-Bst2
	Ndufa8	1.9e-38	0.255599	0.772	0.541	3.06e-34	M09_pDC-Bst2
	Rex1bd	5.49e-38	0.25005	0.692	0.464	8.83e-34	M09_pDC-Bst2
	Mydgf	5.58e-38	0.273304	0.635	0.429	8.98e-34	M09_pDC-Bst2
	Mrpl52	1.04e-37	0.271605	0.879	0.655	1.68e-33	M09_pDC-Bst2
	Ndufa13	1.24e-37	0.28546	0.902	0.7	2e-33	M09_pDC-Bst2
	Ndufa11	1.68e-37	0.258031	0.807	0.567	2.71e-33	M09_pDC-Bst2
	Tbcb	1.78e-37	0.273674	0.76	0.535	2.87e-33	M09_pDC-Bst2
	Psmb3	3.39e-37	0.303397	0.894	0.676	5.46e-33	M09_pDC-Bst2
	Cxcl10	7.49e-37	0.760958	0.535	0.353	1.2e-32	M09_pDC-Bst2
	Fxyd5	8.84e-37	0.315597	0.987	0.896	1.42e-32	M09_pDC-Bst2
	Cx3cr1	1.67e-36	0.273412	0.414	0.242	2.69e-32	M09_pDC-Bst2
	Cotl1	1.71e-36	0.278004	0.938	0.758	2.75e-32	M09_pDC-Bst2
	Atp5e	2.94e-36	0.291451	0.966	0.798	4.74e-32	M09_pDC-Bst2
	Itm2c	3.35e-36	0.257409	0.66	0.454	5.39e-32	M09_pDC-Bst2
	S100a10	3.93e-36	0.332505	0.971	0.777	6.32e-32	M09_pDC-Bst2
	AA467197	1.88e-35	0.438444	0.804	0.643	3.03e-31	M09_pDC-Bst2
	Edf1	1.91e-35	0.257149	0.911	0.708	3.07e-31	M09_pDC-Bst2
	Cox6b1	2.2e-35	0.282954	0.946	0.762	3.54e-31	M09_pDC-Bst2
	Cox5b	2.27e-35	0.295058	0.957	0.769	3.65e-31	M09_pDC-Bst2
	Ass1	3.02e-35	0.30211	0.688	0.472	4.86e-31	M09_pDC-Bst2
	Psmb9	5.43e-35	0.266	0.896	0.686	8.73e-31	M09_pDC-Bst2
	Rpl7a	8.8e-35	0.251092	0.837	0.604	1.42e-30	M09_pDC-Bst2
	Hsp90b1	1.18e-34	0.302889	0.946	0.739	1.9e-30	M09_pDC-Bst2
	Atp5j2	3.84e-34	0.275927	0.92	0.702	6.17e-30	M09_pDC-Bst2
	Selenom	7.05e-34	0.283858	0.346	0.197	1.13e-29	M09_pDC-Bst2
	Ccr2	3.68e-33	0.32014	0.607	0.412	5.93e-29	M09_pDC-Bst2
	Cd52	5.63e-33	0.254994	0.995	0.889	9.06e-29	M09_pDC-Bst2
	Ccnd2	1.21e-32	0.266298	0.482	0.3	1.95e-28	M09_pDC-Bst2
	Gatm	5.27e-32	0.252618	0.541	0.352	8.48e-28	M09_pDC-Bst2
	Tnfsf9	1.08e-31	0.286972	0.406	0.25	1.73e-27	M09_pDC-Bst2
	Rgs2	1.73e-31	0.259834	0.692	0.497	2.78e-27	M09_pDC-Bst2
	Fgl2	7.76e-31	0.300966	0.639	0.451	1.25e-26	M09_pDC-Bst2
	Psmb6	1.12e-30	0.25589	0.86	0.649	1.8e-26	M09_pDC-Bst2
	Rpl36al	1.34e-30	0.292333	0.969	0.756	2.16e-26	M09_pDC-Bst2
	Ost4	4.6e-30	0.250581	0.904	0.709	7.4e-26	M09_pDC-Bst2
	Pltp	1.44e-28	0.371244	0.409	0.255	2.32e-24	M09_pDC-Bst2
	Aldoa	2.28e-28	0.262972	0.982	0.891	3.67e-24	M09_pDC-Bst2
	Timp2	3.95e-25	0.342875	0.572	0.42	6.36e-21	M09_pDC-Bst2
	Cd63	2.39e-18	0.273969	0.53	0.407	3.85e-14	M09_pDC-Bst2
	H2-DMb2	0	2.31074	0.882	0.157	0	M02_cDC1-Itgax
	Plet1	0	2.14479	0.542	0.012	0	M02_cDC1-Itgax
	Cd209a	0	2.10757	0.331	0.008	0	M02_cDC1-Itgax
	H2-Oa	0	1.53219	0.657	0.051	0	M02_cDC1-Itgax
	Kmo	0	1.34301	0.669	0.028	0	M02_cDC1-Itgax
	Cbfa2t3	0	1.29688	0.749	0.096	0	M02_cDC1-Itgax
	Itgae	0	1.10685	0.392	0.015	0	M02_cDC1-Itgax
	Zbtb46	0	0.982029	0.55	0.018	0	M02_cDC1-Itgax
	Clec9a	0	0.960867	0.398	0.019	0	M02_cDC1-Itgax
	Flt3	0	0.868366	0.383	0.01	0	M02_cDC1-Itgax
	H2-Ob	0	0.863531	0.522	0.041	0	M02_cDC1-Itgax
	Septin3	0	0.771519	0.326	0.004	0	M02_cDC1-Itgax
	Zfp366	0	0.755005	0.386	0.013	0	M02_cDC1-Itgax
	Btla	0	0.731535	0.386	0.016	0	M02_cDC1-Itgax
	Klri1	0	0.537222	0.311	0.007	0	M02_cDC1-Itgax
	Dpp4	3.22e-292	0.990815	0.573	0.057	5.18e-288	M02_cDC1-Itgax
	Cldn1	4.05e-284	0.696645	0.317	0.014	6.52e-280	M02_cDC1-Itgax
	Ccl17	1.43e-267	2.39104	0.481	0.043	2.3e-263	M02_cDC1-Itgax
	Rtn1	1e-263	0.773958	0.444	0.037	1.61e-259	M02_cDC1-Itgax
	Kit	2.98e-253	0.843263	0.458	0.041	4.8e-249	M02_cDC1-Itgax
	Ciita	1.8e-194	1.31333	0.787	0.181	2.89e-190	M02_cDC1-Itgax
	Cst3	2.06e-181	3.50395	0.997	0.87	3.32e-177	M02_cDC1-Itgax
	Hepacam2	4.7e-176	0.63634	0.349	0.034	7.57e-172	M02_cDC1-Itgax
	Spint2	1.29e-171	0.736856	0.516	0.079	2.07e-167	M02_cDC1-Itgax
	Syngr2	1.94e-170	2.11573	0.954	0.534	3.13e-166	M02_cDC1-Itgax
	H2-Ab1	1.88e-168	2.15127	0.986	0.648	3.02e-164	M02_cDC1-Itgax
	H2-Aa	5.39e-165	2.06089	0.991	0.619	8.67e-161	M02_cDC1-Itgax
	H2-Eb1	7.94e-162	2.09495	0.98	0.586	1.28e-157	M02_cDC1-Itgax
	Klrb1b	6.22e-159	0.860763	0.542	0.096	1e-154	M02_cDC1-Itgax
	Napsa	1.15e-158	1.97862	0.957	0.494	1.86e-154	M02_cDC1-Itgax
	Tamalin	1.83e-155	1.18174	0.617	0.132	2.95e-151	M02_cDC1-Itgax
	Cd74	2.14e-150	1.84275	0.994	0.804	3.44e-146	M02_cDC1-Itgax
	Kynu	3.51e-149	0.651396	0.395	0.053	5.65e-145	M02_cDC1-Itgax
	Plbd1	1.39e-143	1.69701	0.965	0.574	2.23e-139	M02_cDC1-Itgax
	Klrd1	3.53e-142	1.11214	0.643	0.135	5.68e-138	M02_cDC1-Itgax
	Gng10	1.35e-140	1.48589	0.922	0.495	2.18e-136	M02_cDC1-Itgax
	Rnase6	8.39e-138	1.08458	0.671	0.182	1.35e-133	M02_cDC1-Itgax
	Ckb	1.41e-137	1.95927	0.85	0.352	2.27e-133	M02_cDC1-Itgax
	H2-DMa	1.08e-130	1.42704	0.986	0.597	1.73e-126	M02_cDC1-Itgax
	Gm2a	7.15e-130	1.54296	0.96	0.608	1.15e-125	M02_cDC1-Itgax
	Naga	3.76e-126	1.55395	0.81	0.346	6.05e-122	M02_cDC1-Itgax
	Qpct	2.22e-124	1.26546	0.646	0.181	3.58e-120	M02_cDC1-Itgax
	Plekha5	2.43e-122	0.557508	0.346	0.048	3.91e-118	M02_cDC1-Itgax
	Wdfy4	3.19e-121	1.87038	0.778	0.314	5.14e-117	M02_cDC1-Itgax
	Ctnnd2	1.33e-120	0.754479	0.421	0.073	2.14e-116	M02_cDC1-Itgax
	Fcgrt	3.36e-119	1.0291	0.671	0.196	5.41e-115	M02_cDC1-Itgax
	Vrk1	7.21e-116	1.10678	0.744	0.267	1.16e-111	M02_cDC1-Itgax
	Itgax	5.46e-112	1.00338	0.769	0.26	8.79e-108	M02_cDC1-Itgax
	Lsp1	2.27e-109	1.30172	0.974	0.709	3.66e-105	M02_cDC1-Itgax
	Rogdi	2.77e-109	0.796942	0.49	0.111	4.45e-105	M02_cDC1-Itgax
	Hfe	2.27e-108	1.04379	0.585	0.169	3.65e-104	M02_cDC1-Itgax
	Ece1	4.3e-107	0.870885	0.504	0.119	6.92e-103	M02_cDC1-Itgax
	Klrk1	4.86e-107	0.85618	0.611	0.163	7.81e-103	M02_cDC1-Itgax
	Bri3bp	2.84e-106	0.918743	0.738	0.27	4.56e-102	M02_cDC1-Itgax
	Septin6	2.32e-102	0.805697	0.571	0.157	3.73e-98	M02_cDC1-Itgax
	Rps11	8.72e-102	0.908732	0.991	0.898	1.4e-97	M02_cDC1-Itgax
	Ahr	8.96e-102	0.977894	0.62	0.189	1.44e-97	M02_cDC1-Itgax
	P2ry10	5.58e-99	0.71279	0.481	0.111	8.98e-95	M02_cDC1-Itgax
	Ppm1m	2.5e-97	0.895805	0.686	0.254	4.02e-93	M02_cDC1-Itgax
	Atox1	2.54e-97	1.19729	0.957	0.793	4.09e-93	M02_cDC1-Itgax
	Cyb561a3	3.1e-97	0.654522	0.45	0.102	4.99e-93	M02_cDC1-Itgax
	Macroh2a1	7.4e-97	1.08941	0.942	0.636	1.19e-92	M02_cDC1-Itgax
	Ifi205	6.38e-95	1.33451	0.689	0.249	1.03e-90	M02_cDC1-Itgax
	H2-DMb1	9.5e-95	1.26919	0.948	0.488	1.53e-90	M02_cDC1-Itgax
	Naaa	2.25e-94	1.66972	0.83	0.442	3.62e-90	M02_cDC1-Itgax
	Htr7	1.73e-93	0.793909	0.519	0.134	2.78e-89	M02_cDC1-Itgax
	Mgl2	1.09e-91	2.01902	0.671	0.261	1.75e-87	M02_cDC1-Itgax
	Grk3	4.44e-91	0.486666	0.424	0.091	7.14e-87	M02_cDC1-Itgax
	Tbc1d4	3.7e-90	0.595915	0.317	0.054	5.95e-86	M02_cDC1-Itgax
	Clec10a	3.35e-87	1.181	0.415	0.099	5.38e-83	M02_cDC1-Itgax
	Bloc1s2	3.59e-86	0.849772	0.697	0.279	5.78e-82	M02_cDC1-Itgax
	Cytip	4.25e-86	1.16039	0.908	0.497	6.84e-82	M02_cDC1-Itgax
	Pkib	2.53e-82	1.05815	0.709	0.318	4.08e-78	M02_cDC1-Itgax
	Map4k1	2.09e-80	0.781759	0.55	0.176	3.36e-76	M02_cDC1-Itgax
	Jak2	9.28e-80	0.885301	0.801	0.368	1.49e-75	M02_cDC1-Itgax
	Tnni2	1.91e-79	0.584496	0.346	0.073	3.08e-75	M02_cDC1-Itgax
	Avpi1	7.56e-79	0.671885	0.476	0.134	1.22e-74	M02_cDC1-Itgax
	Srgap3	1.02e-78	0.533797	0.38	0.085	1.64e-74	M02_cDC1-Itgax
	Psmb8	3.01e-78	0.94035	0.98	0.788	4.85e-74	M02_cDC1-Itgax
	Itgb7	1.7e-77	0.870519	0.715	0.301	2.73e-73	M02_cDC1-Itgax
	Rpsa	1.97e-77	0.780324	0.994	0.889	3.16e-73	M02_cDC1-Itgax
	Card11	2.22e-75	0.51379	0.323	0.064	3.58e-71	M02_cDC1-Itgax
	Herpud1	2.3e-75	0.86229	0.599	0.219	3.7e-71	M02_cDC1-Itgax
	Sub1	4.7e-75	0.893543	0.968	0.742	7.56e-71	M02_cDC1-Itgax
	Rin3	7.21e-75	0.90059	0.735	0.321	1.16e-70	M02_cDC1-Itgax
	Irf5	1.19e-74	0.960219	0.885	0.536	1.91e-70	M02_cDC1-Itgax
	Jaml	9.45e-74	0.792968	0.669	0.256	1.52e-69	M02_cDC1-Itgax
	Pak1	1.74e-73	0.807063	0.657	0.268	2.8e-69	M02_cDC1-Itgax
	Trerf1	2.13e-73	0.767652	0.637	0.242	3.43e-69	M02_cDC1-Itgax
	Pkp3	5.6e-73	0.429223	0.401	0.096	9.01e-69	M02_cDC1-Itgax
	Ccnd1	5.96e-73	1.05687	0.839	0.439	9.59e-69	M02_cDC1-Itgax
	Rps4x	4.06e-67	0.743665	0.994	0.868	6.53e-63	M02_cDC1-Itgax
	Fh1	4.43e-66	0.840233	0.614	0.254	7.12e-62	M02_cDC1-Itgax
	Nectin1	1.29e-65	0.369407	0.3	0.063	2.08e-61	M02_cDC1-Itgax
	Rpl8	4.97e-65	0.695941	0.994	0.864	8e-61	M02_cDC1-Itgax
	Batf3	1.6e-64	0.683929	0.386	0.106	2.57e-60	M02_cDC1-Itgax
	Rps6	1.91e-64	0.754434	0.98	0.845	3.07e-60	M02_cDC1-Itgax
	Olfm1	1.14e-63	0.752954	0.657	0.284	1.84e-59	M02_cDC1-Itgax
	Tspan13	1.53e-63	0.676599	0.576	0.205	2.46e-59	M02_cDC1-Itgax
	Rpl14	1.91e-63	0.742995	0.986	0.802	3.07e-59	M02_cDC1-Itgax
	1700025G04Rik	2.01e-63	0.535375	0.47	0.147	3.24e-59	M02_cDC1-Itgax
	Ccnd3	6.19e-63	0.799869	0.836	0.472	9.96e-59	M02_cDC1-Itgax
	H2az1	2.01e-62	1.01586	0.98	0.785	3.23e-58	M02_cDC1-Itgax
	Slamf7	2.27e-62	0.680726	0.746	0.343	3.65e-58	M02_cDC1-Itgax
	Rps3a1	4.47e-62	0.680162	0.991	0.89	7.19e-58	M02_cDC1-Itgax
	Dna2	6.85e-62	0.540737	0.476	0.155	1.1e-57	M02_cDC1-Itgax
	Psme1	1.25e-61	0.805963	0.939	0.768	2.01e-57	M02_cDC1-Itgax
	Gpr171	2.04e-61	0.541035	0.435	0.132	3.28e-57	M02_cDC1-Itgax
	Bcl2a1d	3.72e-61	1.14483	0.879	0.603	5.99e-57	M02_cDC1-Itgax
	Rps27a	7.88e-60	0.630259	0.988	0.906	1.27e-55	M02_cDC1-Itgax
	Pfkp	6.07e-59	0.940135	0.89	0.645	9.77e-55	M02_cDC1-Itgax
	Mpc1	4.43e-58	0.854904	0.862	0.568	7.12e-54	M02_cDC1-Itgax
	Ndufa6	1.06e-57	0.855048	0.911	0.691	1.7e-53	M02_cDC1-Itgax
	Slc25a38	1.07e-57	0.387196	0.372	0.102	1.72e-53	M02_cDC1-Itgax
	Chn2	7.23e-57	0.393271	0.305	0.071	1.16e-52	M02_cDC1-Itgax
	Tbc1d8	1.25e-56	0.788625	0.458	0.151	2.01e-52	M02_cDC1-Itgax
	Rab43	2.53e-56	0.550975	0.499	0.18	4.07e-52	M02_cDC1-Itgax
	Rps7	7.51e-56	0.644548	0.991	0.886	1.21e-51	M02_cDC1-Itgax
	Fgd2	1.33e-55	0.506778	0.467	0.157	2.14e-51	M02_cDC1-Itgax
	Ifi30	1.43e-55	0.871209	0.991	0.72	2.29e-51	M02_cDC1-Itgax
	Smdt1	1.85e-55	0.730385	0.954	0.703	2.98e-51	M02_cDC1-Itgax
	Cd24a	3.32e-55	0.76365	0.66	0.284	5.34e-51	M02_cDC1-Itgax
	Crip1	1.42e-54	0.975698	0.98	0.753	2.28e-50	M02_cDC1-Itgax
	Psmb9	2.09e-54	0.891836	0.911	0.702	3.37e-50	M02_cDC1-Itgax
	Rpl15	6.77e-53	0.631101	0.988	0.835	1.09e-48	M02_cDC1-Itgax
	Gltp	1.01e-52	0.669676	0.807	0.474	1.63e-48	M02_cDC1-Itgax
	Fgl2	2.36e-52	1.02965	0.778	0.461	3.8e-48	M02_cDC1-Itgax
	Dcstamp	2.45e-52	0.715052	0.323	0.085	3.95e-48	M02_cDC1-Itgax
	Fdps	4.19e-52	1.04611	0.712	0.379	6.74e-48	M02_cDC1-Itgax
	Nup210	4.59e-51	0.420437	0.354	0.102	7.38e-47	M02_cDC1-Itgax
	Cnn2	5.78e-51	0.802757	0.816	0.489	9.31e-47	M02_cDC1-Itgax
	Prcp	5.8e-51	0.649376	0.712	0.368	9.33e-47	M02_cDC1-Itgax
	Parvg	1.77e-50	0.571282	0.562	0.234	2.85e-46	M02_cDC1-Itgax
	Cd83	3.04e-50	0.839788	0.813	0.47	4.9e-46	M02_cDC1-Itgax
	Dapp1	1.16e-49	0.648932	0.611	0.283	1.86e-45	M02_cDC1-Itgax
	Rpl18	4.13e-49	0.549201	0.991	0.888	6.64e-45	M02_cDC1-Itgax
	Slamf8	1.28e-48	0.567822	0.527	0.21	2.05e-44	M02_cDC1-Itgax
	Tmem131l	2.3e-48	0.460221	0.461	0.165	3.7e-44	M02_cDC1-Itgax
	Pmaip1	4.09e-48	0.671117	0.444	0.158	6.58e-44	M02_cDC1-Itgax
	Actb	1.22e-47	0.605411	1	0.984	1.97e-43	M02_cDC1-Itgax
	Taldo1	4.32e-47	0.676762	0.945	0.758	6.95e-43	M02_cDC1-Itgax
	Ifitm1	4.8e-47	0.937519	0.723	0.375	7.73e-43	M02_cDC1-Itgax
	Fbl	5.48e-47	0.607536	0.718	0.384	8.82e-43	M02_cDC1-Itgax
	Unc119	5.77e-47	0.667301	0.671	0.353	9.28e-43	M02_cDC1-Itgax
	Itpr1	8.83e-47	0.587463	0.622	0.288	1.42e-42	M02_cDC1-Itgax
	Pomp	1.04e-46	0.756426	0.919	0.733	1.67e-42	M02_cDC1-Itgax
	Pip4k2a	1.61e-46	0.671965	0.755	0.426	2.59e-42	M02_cDC1-Itgax
	Heph	1.2e-45	0.60763	0.974	0.8	1.93e-41	M02_cDC1-Itgax
	Ccnd2	1.68e-45	0.824257	0.634	0.309	2.7e-41	M02_cDC1-Itgax
	Gpr183	2.47e-45	0.732594	0.625	0.288	3.97e-41	M02_cDC1-Itgax
	Lipe	3.13e-45	0.386756	0.343	0.106	5.03e-41	M02_cDC1-Itgax
	Icosl	7.21e-45	0.425501	0.366	0.119	1.16e-40	M02_cDC1-Itgax
	Prkd3	8.1e-45	0.46523	0.499	0.201	1.3e-40	M02_cDC1-Itgax
	Rps5	1.32e-44	0.578315	0.994	0.896	2.13e-40	M02_cDC1-Itgax
	Lrba	1.53e-44	0.537042	0.403	0.14	2.47e-40	M02_cDC1-Itgax
	Dapk1	1.65e-44	0.576552	0.669	0.343	2.66e-40	M02_cDC1-Itgax
	Zyx	1.7e-44	0.752432	0.85	0.631	2.73e-40	M02_cDC1-Itgax
	Rpl11	3.12e-44	0.553479	0.991	0.885	5.03e-40	M02_cDC1-Itgax
	Mical1	3.82e-44	0.446064	0.493	0.198	6.15e-40	M02_cDC1-Itgax
	Lrrk2	1.17e-43	0.551166	0.429	0.151	1.88e-39	M02_cDC1-Itgax
	Spint1	1.25e-43	0.615088	0.689	0.351	2.01e-39	M02_cDC1-Itgax
	Phlpp1	1.26e-43	0.495455	0.47	0.181	2.03e-39	M02_cDC1-Itgax
	Rack1	1.46e-43	0.592383	0.98	0.823	2.35e-39	M02_cDC1-Itgax
	Rbm3	1.76e-43	0.675839	0.954	0.765	2.84e-39	M02_cDC1-Itgax
	Eef1b2	1.82e-43	0.634948	0.971	0.794	2.93e-39	M02_cDC1-Itgax
	Cd2ap	3.38e-43	0.644254	0.646	0.334	5.43e-39	M02_cDC1-Itgax
	Fyn	5.24e-43	0.456891	0.718	0.368	8.44e-39	M02_cDC1-Itgax
	Eef1a1	3.11e-42	0.497784	1	0.957	5e-38	M02_cDC1-Itgax
	Prkar2a	4.21e-42	0.447038	0.421	0.16	6.77e-38	M02_cDC1-Itgax
	Eif3f	4.57e-42	0.612092	0.942	0.751	7.35e-38	M02_cDC1-Itgax
	Gsn	5.4e-42	0.776817	0.908	0.666	8.69e-38	M02_cDC1-Itgax
	Actn1	6.61e-42	0.639546	0.628	0.319	1.06e-37	M02_cDC1-Itgax
	Rps8	9.47e-42	0.530302	0.994	0.9	1.52e-37	M02_cDC1-Itgax
	Dpy19l1	1.07e-41	0.459712	0.424	0.16	1.72e-37	M02_cDC1-Itgax
	Rpl28	1.35e-41	0.533298	0.994	0.897	2.17e-37	M02_cDC1-Itgax
	Tmsb4x	1.43e-41	0.603582	1	0.986	2.3e-37	M02_cDC1-Itgax
	Ccdc12	2.1e-41	0.594901	0.916	0.648	3.38e-37	M02_cDC1-Itgax
	Sh3bgrl3	3.77e-41	0.529157	0.997	0.903	6.06e-37	M02_cDC1-Itgax
	Rpl13	4.28e-41	0.512878	0.997	0.935	6.89e-37	M02_cDC1-Itgax
	Arpc5l	4.72e-41	0.525221	0.637	0.334	7.6e-37	M02_cDC1-Itgax
	Etv3	5.29e-41	0.605414	0.55	0.253	8.51e-37	M02_cDC1-Itgax
	Rpl9-ps6	5.3e-41	0.492968	0.988	0.894	8.54e-37	M02_cDC1-Itgax
	Tbc1d9	5.63e-41	0.640309	0.651	0.344	9.06e-37	M02_cDC1-Itgax
	Rpl4	9.42e-41	0.588333	0.965	0.781	1.52e-36	M02_cDC1-Itgax
	Flnb	9.49e-41	0.304055	0.337	0.106	1.53e-36	M02_cDC1-Itgax
	Rpl3	1.19e-40	0.569293	0.994	0.815	1.91e-36	M02_cDC1-Itgax
	Rpl6	2.31e-40	0.546444	0.986	0.862	3.71e-36	M02_cDC1-Itgax
	Amz1	4.27e-40	0.417321	0.38	0.133	6.88e-36	M02_cDC1-Itgax
	Lta4h	4.5e-40	0.605534	0.594	0.294	7.25e-36	M02_cDC1-Itgax
	Sdad1	8.72e-40	0.514306	0.447	0.186	1.4e-35	M02_cDC1-Itgax
	Hnrnpa1	1.83e-39	0.632627	0.908	0.648	2.95e-35	M02_cDC1-Itgax
	Ctnna1	5.01e-39	0.601749	0.677	0.386	8.06e-35	M02_cDC1-Itgax
	Rplp0	7.34e-39	0.505758	0.991	0.899	1.18e-34	M02_cDC1-Itgax
	Rpl19	7.94e-39	0.469962	0.994	0.917	1.28e-34	M02_cDC1-Itgax
	Ppfia4	8.48e-39	0.444837	0.444	0.178	1.36e-34	M02_cDC1-Itgax
	Il1r2	2.26e-38	0.538178	0.703	0.372	3.63e-34	M02_cDC1-Itgax
	Sla	3.8e-38	0.551507	0.749	0.444	6.11e-34	M02_cDC1-Itgax
	Rpl13a	4.16e-38	0.513148	0.974	0.796	6.69e-34	M02_cDC1-Itgax
	Srebf2	4.82e-38	0.539298	0.64	0.34	7.75e-34	M02_cDC1-Itgax
	Rpl21	8.43e-38	0.567086	0.965	0.78	1.36e-33	M02_cDC1-Itgax
	Rps3	8.84e-38	0.477998	0.997	0.89	1.42e-33	M02_cDC1-Itgax
	Eif3k	1.12e-37	0.54474	0.954	0.736	1.8e-33	M02_cDC1-Itgax
	Rps9	1.15e-37	0.503948	0.994	0.933	1.85e-33	M02_cDC1-Itgax
	Cdh1	1.31e-37	0.678773	0.36	0.133	2.1e-33	M02_cDC1-Itgax
	Plcb2	2.35e-37	0.439995	0.421	0.168	3.77e-33	M02_cDC1-Itgax
	C1qbp	3.43e-37	0.5986	0.735	0.429	5.52e-33	M02_cDC1-Itgax
	Rps16	4.01e-37	0.465911	0.991	0.932	6.45e-33	M02_cDC1-Itgax
	Cyb5a	4.24e-37	0.516882	0.758	0.46	6.83e-33	M02_cDC1-Itgax
	Coro2a	6.38e-37	0.492875	0.573	0.284	1.03e-32	M02_cDC1-Itgax
	Mthfd2	7.25e-37	0.544372	0.499	0.229	1.17e-32	M02_cDC1-Itgax
	Lrrk1	1.75e-36	0.431476	0.499	0.22	2.82e-32	M02_cDC1-Itgax
	Ppp1r11	1.92e-36	0.556754	0.732	0.462	3.09e-32	M02_cDC1-Itgax
	Rps18	2.56e-36	0.550734	0.986	0.848	4.11e-32	M02_cDC1-Itgax
	Tmsb10	6.58e-36	0.578502	0.994	0.902	1.06e-31	M02_cDC1-Itgax
	Erlin1	7.18e-36	0.38262	0.366	0.134	1.16e-31	M02_cDC1-Itgax
	Sigmar1	9.39e-36	0.469896	0.524	0.246	1.51e-31	M02_cDC1-Itgax
	Pbx1	1.04e-35	0.378138	0.337	0.111	1.67e-31	M02_cDC1-Itgax
	Eif5a	1.16e-35	0.575212	0.986	0.796	1.87e-31	M02_cDC1-Itgax
	Twf2	1.21e-35	0.58903	0.769	0.498	1.95e-31	M02_cDC1-Itgax
	Actg1	2.76e-35	0.516087	1	0.955	4.43e-31	M02_cDC1-Itgax
	Dnajc7	3.46e-35	0.574027	0.674	0.393	5.56e-31	M02_cDC1-Itgax
	Ywhah	3.72e-35	0.692949	0.882	0.641	5.99e-31	M02_cDC1-Itgax
	Rpl17	4.09e-35	0.538335	0.954	0.802	6.58e-31	M02_cDC1-Itgax
	Tap2	5.94e-35	0.592426	0.749	0.482	9.56e-31	M02_cDC1-Itgax
	Phactr2	6.02e-35	0.341018	0.513	0.228	9.69e-31	M02_cDC1-Itgax
	Rpl26	7.05e-35	0.490691	0.986	0.87	1.14e-30	M02_cDC1-Itgax
	Ccdc88a	1.02e-34	0.461878	0.617	0.314	1.64e-30	M02_cDC1-Itgax
	Otulinl	1.02e-34	0.561049	0.683	0.404	1.64e-30	M02_cDC1-Itgax
	Cyp4f16	2.02e-34	0.406128	0.352	0.13	3.24e-30	M02_cDC1-Itgax
	Slco3a1	2.44e-34	0.340777	0.487	0.219	3.93e-30	M02_cDC1-Itgax
	Hivep2	2.58e-34	0.533412	0.648	0.343	4.15e-30	M02_cDC1-Itgax
	Ptma	3.29e-34	0.554355	0.997	0.842	5.3e-30	M02_cDC1-Itgax
	Rpl32	3.38e-34	0.510946	0.986	0.889	5.43e-30	M02_cDC1-Itgax
	Rps24	4.16e-34	0.450244	0.994	0.928	6.69e-30	M02_cDC1-Itgax
	Rpl5	7.09e-34	0.519019	0.971	0.773	1.14e-29	M02_cDC1-Itgax
	Gfod1	1.08e-33	0.333776	0.305	0.101	1.73e-29	M02_cDC1-Itgax
	Hhex	1.78e-33	0.448468	0.461	0.207	2.87e-29	M02_cDC1-Itgax
	Rps25	2.01e-33	0.503455	0.968	0.816	3.24e-29	M02_cDC1-Itgax
	Myadm	2.47e-33	0.58764	0.746	0.49	3.97e-29	M02_cDC1-Itgax
	Rps10	2.99e-33	0.443894	0.997	0.911	4.81e-29	M02_cDC1-Itgax
	Rps19	4.82e-33	0.469175	0.991	0.888	7.75e-29	M02_cDC1-Itgax
	Psma7	1.16e-32	0.543841	0.919	0.693	1.87e-28	M02_cDC1-Itgax
	Rpl27a	1.32e-32	0.455605	0.994	0.897	2.13e-28	M02_cDC1-Itgax
	Itm2c	1.43e-32	0.555963	0.755	0.467	2.31e-28	M02_cDC1-Itgax
	Scimp	1.54e-32	0.534481	0.611	0.33	2.47e-28	M02_cDC1-Itgax
	Btf3	1.72e-32	0.47715	0.971	0.809	2.77e-28	M02_cDC1-Itgax
	Arhgap18	1.79e-32	0.438153	0.545	0.276	2.88e-28	M02_cDC1-Itgax
	Naca	2.03e-32	0.501606	0.971	0.809	3.26e-28	M02_cDC1-Itgax
	Csrp1	2.44e-32	0.474005	0.519	0.259	3.92e-28	M02_cDC1-Itgax
	Rps23	2.66e-32	0.444974	0.991	0.883	4.28e-28	M02_cDC1-Itgax
	Nap1l1	3.03e-32	0.439469	0.689	0.399	4.87e-28	M02_cDC1-Itgax
	Osgep	3.82e-32	0.393939	0.576	0.295	6.15e-28	M02_cDC1-Itgax
	Tmem238	6.94e-32	0.387574	0.354	0.14	1.12e-27	M02_cDC1-Itgax
	Cyp51	7.72e-32	0.556209	0.519	0.251	1.24e-27	M02_cDC1-Itgax
	St3gal4	1.12e-31	0.47262	0.47	0.214	1.81e-27	M02_cDC1-Itgax
	Sec61b	1.15e-31	0.557665	0.954	0.752	1.85e-27	M02_cDC1-Itgax
	Tiam1	1.77e-31	0.312496	0.478	0.217	2.86e-27	M02_cDC1-Itgax
	Rpl18a	1.93e-31	0.418948	0.991	0.935	3.1e-27	M02_cDC1-Itgax
	Tmem131	2.6e-31	0.625085	0.605	0.343	4.19e-27	M02_cDC1-Itgax
	Cyfip2	4.31e-31	0.413108	0.455	0.202	6.94e-27	M02_cDC1-Itgax
	Eef1g	4.61e-31	0.528567	0.888	0.665	7.42e-27	M02_cDC1-Itgax
	Tmem50b	4.69e-31	0.430551	0.496	0.243	7.54e-27	M02_cDC1-Itgax
	Dbnl	5.54e-31	0.499312	0.767	0.513	8.92e-27	M02_cDC1-Itgax
	Eef2	6.54e-31	0.487353	0.971	0.835	1.05e-26	M02_cDC1-Itgax
	Rps15a	8.34e-31	0.387501	0.983	0.87	1.34e-26	M02_cDC1-Itgax
	Tap1	8.45e-31	0.552148	0.821	0.582	1.36e-26	M02_cDC1-Itgax
	Rpl10a	1.43e-30	0.504652	0.991	0.831	2.3e-26	M02_cDC1-Itgax
	Pmvk	1.71e-30	0.537645	0.55	0.289	2.75e-26	M02_cDC1-Itgax
	Rps13	2.23e-30	0.429146	0.977	0.86	3.58e-26	M02_cDC1-Itgax
	Rpl30	4.01e-30	0.429182	0.986	0.892	6.45e-26	M02_cDC1-Itgax
	Atp5b	4.01e-30	0.523651	0.945	0.741	6.45e-26	M02_cDC1-Itgax
	Rps20	6.48e-30	0.443198	0.986	0.897	1.04e-25	M02_cDC1-Itgax
	Acox3	2.53e-29	0.318753	0.444	0.203	4.08e-25	M02_cDC1-Itgax
	Mob3a	2.72e-29	0.385057	0.493	0.246	4.38e-25	M02_cDC1-Itgax
	Lsr	2.82e-29	0.316397	0.378	0.154	4.53e-25	M02_cDC1-Itgax
	S100a11	2.91e-29	0.379013	0.988	0.9	4.68e-25	M02_cDC1-Itgax
	Exosc5	4.22e-29	0.443396	0.548	0.298	6.79e-25	M02_cDC1-Itgax
	Casp6	7.44e-29	0.420609	0.435	0.202	1.2e-24	M02_cDC1-Itgax
	Rpl37	7.47e-29	0.480583	0.983	0.893	1.2e-24	M02_cDC1-Itgax
	Rpl39	8.29e-29	0.479825	0.986	0.84	1.33e-24	M02_cDC1-Itgax
	Prmt1	8.29e-29	0.47039	0.599	0.344	1.33e-24	M02_cDC1-Itgax
	Rpl10	1.09e-28	0.472373	0.98	0.84	1.75e-24	M02_cDC1-Itgax
	Cnp	1.24e-28	0.469957	0.484	0.242	1.99e-24	M02_cDC1-Itgax
	Orai1	1.47e-28	0.530876	0.706	0.443	2.37e-24	M02_cDC1-Itgax
	Akr7a5	1.7e-28	0.368269	0.38	0.165	2.73e-24	M02_cDC1-Itgax
	Atpif1	2.17e-28	0.54364	0.882	0.652	3.5e-24	M02_cDC1-Itgax
	Uvrag	2.57e-28	0.397152	0.775	0.524	4.14e-24	M02_cDC1-Itgax
	Rpl35	2.75e-28	0.471819	0.986	0.856	4.42e-24	M02_cDC1-Itgax
	Bmyc	5.08e-28	0.456215	0.501	0.251	8.17e-24	M02_cDC1-Itgax
	Cd48	6.86e-28	0.484968	0.741	0.483	1.1e-23	M02_cDC1-Itgax
	Myo1g	8.46e-28	0.473318	0.695	0.423	1.36e-23	M02_cDC1-Itgax
	Fnbp1	8.74e-28	0.464832	0.772	0.531	1.41e-23	M02_cDC1-Itgax
	Ivns1abp	9.84e-28	0.369534	0.568	0.309	1.58e-23	M02_cDC1-Itgax
	Hmgn1	1.14e-27	0.482206	0.646	0.376	1.83e-23	M02_cDC1-Itgax
	Tep1	3.08e-27	0.373257	0.582	0.313	4.96e-23	M02_cDC1-Itgax
	Colgalt1	3.22e-27	0.448581	0.654	0.401	5.18e-23	M02_cDC1-Itgax
	Mob3b	3.34e-27	0.382301	0.386	0.171	5.38e-23	M02_cDC1-Itgax
	Nr4a2	3.44e-27	0.611612	0.646	0.382	5.53e-23	M02_cDC1-Itgax
	Mbtd1	3.93e-27	0.267735	0.395	0.172	6.32e-23	M02_cDC1-Itgax
	Gtpbp4	4.43e-27	0.471936	0.55	0.311	7.12e-23	M02_cDC1-Itgax
	Bhlhe40	4.43e-27	0.654022	0.844	0.605	7.13e-23	M02_cDC1-Itgax
	Arhgap5	4.47e-27	0.26878	0.34	0.138	7.19e-23	M02_cDC1-Itgax
	Apex1	5.19e-27	0.40941	0.481	0.247	8.36e-23	M02_cDC1-Itgax
	Lactb	5.87e-27	0.355194	0.464	0.226	9.45e-23	M02_cDC1-Itgax
	Actr3	1.08e-26	0.490533	0.965	0.86	1.74e-22	M02_cDC1-Itgax
	Gdi2	1.13e-26	0.531498	0.804	0.561	1.82e-22	M02_cDC1-Itgax
	Eef1d	1.23e-26	0.429219	0.899	0.64	1.99e-22	M02_cDC1-Itgax
	Limd2	2.25e-26	0.513203	0.695	0.435	3.62e-22	M02_cDC1-Itgax
	Anxa6	2.35e-26	0.448561	0.657	0.417	3.78e-22	M02_cDC1-Itgax
	Slc1a5	2.74e-26	0.346864	0.51	0.255	4.42e-22	M02_cDC1-Itgax
	Arhgap26	2.93e-26	0.278066	0.597	0.314	4.71e-22	M02_cDC1-Itgax
	Ncoa7	4.11e-26	0.431445	0.424	0.207	6.61e-22	M02_cDC1-Itgax
	Rp2	4.38e-26	0.36381	0.461	0.228	7.05e-22	M02_cDC1-Itgax
	Spi1	4.53e-26	0.407162	0.968	0.757	7.29e-22	M02_cDC1-Itgax
	Fchsd2	4.89e-26	0.44682	0.346	0.148	7.86e-22	M02_cDC1-Itgax
	Polr1h	5.14e-26	0.440266	0.579	0.342	8.28e-22	M02_cDC1-Itgax
	Rasgrp4	7.77e-26	0.352734	0.432	0.202	1.25e-21	M02_cDC1-Itgax
	Mtmr14	1.28e-25	0.275805	0.378	0.166	2.06e-21	M02_cDC1-Itgax
	Set	1.36e-25	0.454945	0.836	0.592	2.18e-21	M02_cDC1-Itgax
	Hspa8	1.44e-25	0.504906	0.994	0.893	2.32e-21	M02_cDC1-Itgax
	Cd52	2.43e-25	0.415559	0.98	0.897	3.91e-21	M02_cDC1-Itgax
	Eif3e	4.24e-25	0.413176	0.787	0.541	6.82e-21	M02_cDC1-Itgax
	Id2	4.37e-25	0.80117	0.781	0.612	7.03e-21	M02_cDC1-Itgax
	Isyna1	5.07e-25	0.36096	0.464	0.236	8.16e-21	M02_cDC1-Itgax
	Sting1	6.84e-25	0.400243	0.556	0.304	1.1e-20	M02_cDC1-Itgax
	Sipa1l3	7.21e-25	0.26088	0.369	0.163	1.16e-20	M02_cDC1-Itgax
	Zmiz2	7.96e-25	0.36641	0.45	0.229	1.28e-20	M02_cDC1-Itgax
	Rpl27	1.03e-24	0.380776	0.98	0.87	1.67e-20	M02_cDC1-Itgax
	Mink1	1.04e-24	0.333163	0.415	0.199	1.67e-20	M02_cDC1-Itgax
	Map3k14	1.07e-24	0.45003	0.352	0.154	1.72e-20	M02_cDC1-Itgax
	Rps14	1.29e-24	0.390972	0.991	0.897	2.08e-20	M02_cDC1-Itgax
	Txn2	1.33e-24	0.409537	0.72	0.469	2.15e-20	M02_cDC1-Itgax
	Cnbp	1.61e-24	0.445191	0.919	0.684	2.59e-20	M02_cDC1-Itgax
	Sh3bp1	1.72e-24	0.396816	0.51	0.284	2.77e-20	M02_cDC1-Itgax
	Atp6v0a2	1.73e-24	0.397366	0.432	0.218	2.78e-20	M02_cDC1-Itgax
	Hnrnpa3	1.78e-24	0.440328	0.925	0.719	2.87e-20	M02_cDC1-Itgax
	Cfp	1.92e-24	0.675095	0.89	0.662	3.09e-20	M02_cDC1-Itgax
	Sesn2	2.48e-24	0.250633	0.349	0.145	3.99e-20	M02_cDC1-Itgax
	Grap2	2.52e-24	0.307626	0.389	0.175	4.06e-20	M02_cDC1-Itgax
	Rpl10-ps3	3.02e-24	0.451753	0.89	0.655	4.86e-20	M02_cDC1-Itgax
	Sdf2l1	3.04e-24	0.639895	0.703	0.479	4.89e-20	M02_cDC1-Itgax
	Ywhaq	3.21e-24	0.426346	0.758	0.502	5.17e-20	M02_cDC1-Itgax
	Dipk1a	3.79e-24	0.357401	0.409	0.198	6.1e-20	M02_cDC1-Itgax
	Cs	5.26e-24	0.437829	0.625	0.394	8.47e-20	M02_cDC1-Itgax
	Gosr2	6.93e-24	0.466133	0.516	0.294	1.11e-19	M02_cDC1-Itgax
	Cd244a	7.97e-24	0.300731	0.352	0.151	1.28e-19	M02_cDC1-Itgax
	Ier5	8.21e-24	0.317065	0.89	0.674	1.32e-19	M02_cDC1-Itgax
	Uck2	1.59e-23	0.370165	0.622	0.369	2.56e-19	M02_cDC1-Itgax
	Ass1	2.33e-23	0.5054	0.767	0.486	3.76e-19	M02_cDC1-Itgax
	Rps26	2.63e-23	0.427512	0.968	0.77	4.24e-19	M02_cDC1-Itgax
	Gpx1	2.86e-23	0.398676	0.991	0.851	4.6e-19	M02_cDC1-Itgax
	Rps21	3.03e-23	0.411256	0.977	0.818	4.88e-19	M02_cDC1-Itgax
	Rps27	3.34e-23	0.435127	0.98	0.873	5.38e-19	M02_cDC1-Itgax
	Nr2c2ap	3.55e-23	0.324382	0.418	0.206	5.71e-19	M02_cDC1-Itgax
	Dhcr24	4.53e-23	0.368463	0.349	0.159	7.29e-19	M02_cDC1-Itgax
	Ptcd2	4.61e-23	0.267219	0.349	0.155	7.42e-19	M02_cDC1-Itgax
	Nedd8	4.81e-23	0.42135	0.925	0.685	7.73e-19	M02_cDC1-Itgax
	Plekha1	5.36e-23	0.267706	0.412	0.201	8.63e-19	M02_cDC1-Itgax
	Psme2	5.54e-23	0.498006	0.939	0.773	8.91e-19	M02_cDC1-Itgax
	Fau	5.73e-23	0.330271	1	0.959	9.22e-19	M02_cDC1-Itgax
	Hspe1	6.12e-23	0.405375	0.896	0.67	9.84e-19	M02_cDC1-Itgax
	Rpl36al	6.69e-23	0.444483	0.965	0.773	1.08e-18	M02_cDC1-Itgax
	Atp5c1	7.57e-23	0.399796	0.922	0.686	1.22e-18	M02_cDC1-Itgax
	Nup153	8.58e-23	0.289896	0.47	0.24	1.38e-18	M02_cDC1-Itgax
	Hsdl2	8.92e-23	0.257612	0.305	0.129	1.44e-18	M02_cDC1-Itgax
	Mrtfa	9.28e-23	0.31308	0.499	0.267	1.49e-18	M02_cDC1-Itgax
	Rpl12	9.57e-23	0.406974	0.988	0.793	1.54e-18	M02_cDC1-Itgax
	Rpl23	1.21e-22	0.380087	0.991	0.925	1.95e-18	M02_cDC1-Itgax
	Ppa1	1.26e-22	0.440302	0.499	0.284	2.04e-18	M02_cDC1-Itgax
	Phf11a	1.34e-22	0.321018	0.32	0.137	2.16e-18	M02_cDC1-Itgax
	Hnrnpf	1.46e-22	0.426185	0.919	0.747	2.35e-18	M02_cDC1-Itgax
	Eif3i	1.55e-22	0.426722	0.81	0.58	2.49e-18	M02_cDC1-Itgax
	Lsm7	1.84e-22	0.36477	0.591	0.349	2.97e-18	M02_cDC1-Itgax
	Erh	1.92e-22	0.419778	0.85	0.597	3.09e-18	M02_cDC1-Itgax
	Npm1	2.3e-22	0.425463	0.965	0.744	3.7e-18	M02_cDC1-Itgax
	Lsm6	2.49e-22	0.35081	0.548	0.316	4.01e-18	M02_cDC1-Itgax
	Polr2e	2.53e-22	0.374925	0.628	0.384	4.07e-18	M02_cDC1-Itgax
	Cct5	2.59e-22	0.404123	0.769	0.542	4.16e-18	M02_cDC1-Itgax
	Agpat4	2.9e-22	0.341379	0.573	0.339	4.67e-18	M02_cDC1-Itgax
	Psma3	3.5e-22	0.41281	0.879	0.662	5.63e-18	M02_cDC1-Itgax
	Rpl22	3.53e-22	0.408012	0.977	0.822	5.69e-18	M02_cDC1-Itgax
	Elovl5	3.81e-22	0.359715	0.398	0.193	6.13e-18	M02_cDC1-Itgax
	Mbp	3.92e-22	0.260779	0.478	0.253	6.3e-18	M02_cDC1-Itgax
	Arl8b	4.18e-22	0.381748	0.663	0.432	6.73e-18	M02_cDC1-Itgax
	Rpl29	5.32e-22	0.398525	0.988	0.86	8.56e-18	M02_cDC1-Itgax
	Rel	5.66e-22	0.384333	0.697	0.462	9.11e-18	M02_cDC1-Itgax
	Rpl35a	5.94e-22	0.418538	0.963	0.81	9.56e-18	M02_cDC1-Itgax
	Rps2	8.98e-22	0.3968	0.997	0.898	1.44e-17	M02_cDC1-Itgax
	Snu13	1.03e-21	0.417938	0.795	0.549	1.65e-17	M02_cDC1-Itgax
	Rpl34	1.25e-21	0.375257	0.98	0.887	2.02e-17	M02_cDC1-Itgax
	Gpd2	1.33e-21	0.321531	0.522	0.298	2.13e-17	M02_cDC1-Itgax
	Rpl31	1.39e-21	0.39804	0.948	0.756	2.23e-17	M02_cDC1-Itgax
	Apobec3	1.41e-21	0.380053	0.573	0.344	2.27e-17	M02_cDC1-Itgax
	Eif3m	1.49e-21	0.405451	0.752	0.534	2.39e-17	M02_cDC1-Itgax
	Cct2	1.56e-21	0.39042	0.804	0.565	2.51e-17	M02_cDC1-Itgax
	Impdh2	1.62e-21	0.440812	0.568	0.35	2.6e-17	M02_cDC1-Itgax
	Idi1	1.65e-21	0.437151	0.398	0.2	2.66e-17	M02_cDC1-Itgax
	Arsb	2.05e-21	0.39006	0.317	0.143	3.3e-17	M02_cDC1-Itgax
	Fdft1	2.68e-21	0.388779	0.421	0.219	4.31e-17	M02_cDC1-Itgax
	Rpl36	2.99e-21	0.370493	0.974	0.831	4.82e-17	M02_cDC1-Itgax
	Csk	4.1e-21	0.341347	0.689	0.444	6.6e-17	M02_cDC1-Itgax
	Slc38a1	5.6e-21	0.347545	0.573	0.342	9.02e-17	M02_cDC1-Itgax
	Trmt112	5.62e-21	0.365063	0.876	0.636	9.05e-17	M02_cDC1-Itgax
	Eif3g	5.68e-21	0.403885	0.582	0.363	9.14e-17	M02_cDC1-Itgax
	Ifi35	9.65e-21	0.398994	0.683	0.442	1.55e-16	M02_cDC1-Itgax
	Slc35c2	9.89e-21	0.375748	0.455	0.252	1.59e-16	M02_cDC1-Itgax
	Arl3	1.05e-20	0.329313	0.418	0.218	1.7e-16	M02_cDC1-Itgax
	Hint3	1.18e-20	0.325764	0.409	0.213	1.9e-16	M02_cDC1-Itgax
	Rtraf	1.95e-20	0.39795	0.824	0.621	3.14e-16	M02_cDC1-Itgax
	Irf8	2.13e-20	1.44517	0.663	0.529	3.42e-16	M02_cDC1-Itgax
	Cycs	2.51e-20	0.508731	0.867	0.695	4.05e-16	M02_cDC1-Itgax
	Nop58	3.08e-20	0.323976	0.487	0.273	4.95e-16	M02_cDC1-Itgax
	Gars	3.33e-20	0.379448	0.55	0.335	5.37e-16	M02_cDC1-Itgax
	Rwdd1	3.35e-20	0.443667	0.746	0.524	5.39e-16	M02_cDC1-Itgax
	Phf11b	3.67e-20	0.436429	0.631	0.388	5.91e-16	M02_cDC1-Itgax
	Atp5pb	3.74e-20	0.407763	0.925	0.72	6.01e-16	M02_cDC1-Itgax
	Fasn	3.82e-20	0.324045	0.308	0.138	6.15e-16	M02_cDC1-Itgax
	Siah2	4.15e-20	0.256044	0.412	0.21	6.68e-16	M02_cDC1-Itgax
	Cct4	4.63e-20	0.40241	0.732	0.509	7.46e-16	M02_cDC1-Itgax
	Ubfd1	4.83e-20	0.271164	0.308	0.139	7.77e-16	M02_cDC1-Itgax
	P2ry14	4.98e-20	0.305726	0.383	0.19	8.02e-16	M02_cDC1-Itgax
	Pcyt2	5.34e-20	0.259699	0.352	0.168	8.59e-16	M02_cDC1-Itgax
	Mideas	5.34e-20	0.325944	0.522	0.3	8.6e-16	M02_cDC1-Itgax
	Hsp90ab1	5.51e-20	0.369904	0.997	0.875	8.87e-16	M02_cDC1-Itgax
	Nr4a1	5.55e-20	0.433177	0.718	0.481	8.93e-16	M02_cDC1-Itgax
	Niban1	5.99e-20	0.344578	0.585	0.355	9.63e-16	M02_cDC1-Itgax
	Idh3g	6.92e-20	0.325247	0.562	0.336	1.11e-15	M02_cDC1-Itgax
	Rps12	6.98e-20	0.352662	0.986	0.909	1.12e-15	M02_cDC1-Itgax
	Tmem109	7.26e-20	0.346207	0.548	0.33	1.17e-15	M02_cDC1-Itgax
	Gm6377	8.09e-20	0.329113	0.447	0.238	1.3e-15	M02_cDC1-Itgax
	Rpl24	8.29e-20	0.35107	0.983	0.869	1.33e-15	M02_cDC1-Itgax
	Pfdn5	1.11e-19	0.385771	0.954	0.796	1.79e-15	M02_cDC1-Itgax
	Got2	1.26e-19	0.38933	0.579	0.362	2.03e-15	M02_cDC1-Itgax
	Ppia	1.39e-19	0.399121	0.991	0.87	2.24e-15	M02_cDC1-Itgax
	Myo9a	2.11e-19	0.320495	0.418	0.225	3.4e-15	M02_cDC1-Itgax
	Ranbp1	2.57e-19	0.434237	0.781	0.544	4.14e-15	M02_cDC1-Itgax
	Psmb1	2.65e-19	0.360762	0.905	0.709	4.26e-15	M02_cDC1-Itgax
	Dnajc3	3e-19	0.421241	0.651	0.443	4.82e-15	M02_cDC1-Itgax
	Ddx39b	3.64e-19	0.366957	0.767	0.526	5.86e-15	M02_cDC1-Itgax
	Anp32e	3.65e-19	0.378097	0.637	0.411	5.88e-15	M02_cDC1-Itgax
	Ndufs8	3.69e-19	0.328719	0.677	0.446	5.94e-15	M02_cDC1-Itgax
	Arid4a	3.81e-19	0.318802	0.536	0.32	6.14e-15	M02_cDC1-Itgax
	Tbca	3.84e-19	0.357388	0.758	0.546	6.19e-15	M02_cDC1-Itgax
	Cfl1	3.85e-19	0.326091	0.997	0.913	6.2e-15	M02_cDC1-Itgax
	Emc6	3.96e-19	0.346085	0.683	0.455	6.37e-15	M02_cDC1-Itgax
	Rps15	4.55e-19	0.372975	0.974	0.794	7.32e-15	M02_cDC1-Itgax
	Nop16	4.95e-19	0.287238	0.398	0.206	7.97e-15	M02_cDC1-Itgax
	Vasp	5.1e-19	0.301101	0.859	0.655	8.21e-15	M02_cDC1-Itgax
	Ndufv1	5.46e-19	0.298614	0.573	0.352	8.79e-15	M02_cDC1-Itgax
	H13	7.63e-19	0.406853	0.787	0.588	1.23e-14	M02_cDC1-Itgax
	Prkcd	7.76e-19	0.415935	0.827	0.623	1.25e-14	M02_cDC1-Itgax
	Cltb	7.87e-19	0.31773	0.467	0.269	1.27e-14	M02_cDC1-Itgax
	Ero1b	8.01e-19	0.372309	0.375	0.191	1.29e-14	M02_cDC1-Itgax
	Gpr132	8.6e-19	0.33648	0.513	0.304	1.38e-14	M02_cDC1-Itgax
	Cdc42se2	1.57e-18	0.354336	0.654	0.438	2.53e-14	M02_cDC1-Itgax
	Coro1b	1.65e-18	0.341097	0.85	0.618	2.66e-14	M02_cDC1-Itgax
	Tkt	2.23e-18	0.354954	0.916	0.701	3.59e-14	M02_cDC1-Itgax
	Tmem134	2.33e-18	0.308267	0.709	0.487	3.75e-14	M02_cDC1-Itgax
	Rbbp7	2.43e-18	0.427625	0.565	0.363	3.92e-14	M02_cDC1-Itgax
	Abhd17a	2.47e-18	0.362358	0.622	0.402	3.98e-14	M02_cDC1-Itgax
	Cd300a	2.51e-18	0.600925	0.484	0.3	4.04e-14	M02_cDC1-Itgax
	Nol7	2.66e-18	0.338929	0.749	0.528	4.28e-14	M02_cDC1-Itgax
	Srsf3	2.8e-18	0.387566	0.876	0.66	4.51e-14	M02_cDC1-Itgax
	Rpl36a	2.88e-18	0.364057	0.957	0.769	4.63e-14	M02_cDC1-Itgax
	Alyref	2.88e-18	0.395006	0.7	0.486	4.63e-14	M02_cDC1-Itgax
	Acat1	2.97e-18	0.279312	0.51	0.297	4.78e-14	M02_cDC1-Itgax
	Sqle	3.65e-18	0.379237	0.354	0.182	5.87e-14	M02_cDC1-Itgax
	Far1	3.75e-18	0.271779	0.55	0.332	6.03e-14	M02_cDC1-Itgax
	Nr4a3	4.6e-18	0.395293	0.392	0.206	7.4e-14	M02_cDC1-Itgax
	Zfp593	4.73e-18	0.307324	0.415	0.227	7.62e-14	M02_cDC1-Itgax
	Arpc4	5.53e-18	0.357383	0.939	0.793	8.9e-14	M02_cDC1-Itgax
	Myd88	6.2e-18	0.270141	0.556	0.335	9.97e-14	M02_cDC1-Itgax
	Lsm4	6.24e-18	0.374397	0.755	0.55	1e-13	M02_cDC1-Itgax
	Psmb3	6.92e-18	0.341588	0.899	0.693	1.11e-13	M02_cDC1-Itgax
	Stx7	7.88e-18	0.301655	0.764	0.55	1.27e-13	M02_cDC1-Itgax
	Snrpd3	1e-17	0.344099	0.772	0.544	1.61e-13	M02_cDC1-Itgax
	Commd8	1.07e-17	0.381636	0.536	0.344	1.73e-13	M02_cDC1-Itgax
	Mdh1	1.2e-17	0.353913	0.723	0.492	1.92e-13	M02_cDC1-Itgax
	Nhp2	1.26e-17	0.309089	0.683	0.451	2.02e-13	M02_cDC1-Itgax
	Snrpd2	1.44e-17	0.397	0.755	0.545	2.31e-13	M02_cDC1-Itgax
	Pafah1b3	1.45e-17	0.369383	0.487	0.29	2.33e-13	M02_cDC1-Itgax
	Nfu1	1.49e-17	0.345846	0.594	0.388	2.4e-13	M02_cDC1-Itgax
	Etfa	1.54e-17	0.324331	0.625	0.412	2.48e-13	M02_cDC1-Itgax
	Psma4	1.73e-17	0.389083	0.772	0.57	2.79e-13	M02_cDC1-Itgax
	Trim35	2.03e-17	0.313773	0.334	0.171	3.27e-13	M02_cDC1-Itgax
	Eif3l	2.06e-17	0.292063	0.62	0.395	3.32e-13	M02_cDC1-Itgax
	Eif3d	2.48e-17	0.28922	0.637	0.412	3.99e-13	M02_cDC1-Itgax
	Btg2	2.91e-17	0.36354	0.89	0.731	4.69e-13	M02_cDC1-Itgax
	Mdh2	3.17e-17	0.514823	0.83	0.629	5.1e-13	M02_cDC1-Itgax
	Srsf7	4.14e-17	0.310834	0.732	0.529	6.67e-13	M02_cDC1-Itgax
	Nutf2-ps1	4.37e-17	0.312456	0.614	0.396	7.04e-13	M02_cDC1-Itgax
	Zfp36l2	4.45e-17	0.545569	0.83	0.647	7.16e-13	M02_cDC1-Itgax
	Mkrn1	4.67e-17	0.343537	0.718	0.535	7.51e-13	M02_cDC1-Itgax
	Msmo1	4.8e-17	0.400447	0.441	0.256	7.73e-13	M02_cDC1-Itgax
	U2af1	5.58e-17	0.337255	0.718	0.516	8.98e-13	M02_cDC1-Itgax
	Nme2	6.18e-17	0.39117	0.965	0.76	9.95e-13	M02_cDC1-Itgax
	Snrpf	6.23e-17	0.323822	0.767	0.537	1e-12	M02_cDC1-Itgax
	Rpl38	6.45e-17	0.347433	0.971	0.807	1.04e-12	M02_cDC1-Itgax
	Taf13	6.5e-17	0.267237	0.372	0.197	1.05e-12	M02_cDC1-Itgax
	Ddost	6.56e-17	0.349327	0.746	0.531	1.06e-12	M02_cDC1-Itgax
	Dnajc8	6.6e-17	0.314422	0.657	0.449	1.06e-12	M02_cDC1-Itgax
	Ndufa4	7.38e-17	0.433118	0.643	0.456	1.19e-12	M02_cDC1-Itgax
	Plekho1	7.85e-17	0.344658	0.686	0.481	1.26e-12	M02_cDC1-Itgax
	Laptm5	8.1e-17	0.300615	0.983	0.874	1.3e-12	M02_cDC1-Itgax
	Ppie	1.08e-16	0.30166	0.354	0.185	1.74e-12	M02_cDC1-Itgax
	Hnrnpa2b1	1.22e-16	0.365232	0.971	0.832	1.96e-12	M02_cDC1-Itgax
	Ppib	1.29e-16	0.364767	0.963	0.762	2.08e-12	M02_cDC1-Itgax
	Stk17b	1.44e-16	0.282767	0.795	0.609	2.32e-12	M02_cDC1-Itgax
	Snrpd1	1.55e-16	0.343987	0.735	0.522	2.5e-12	M02_cDC1-Itgax
	Slk	1.63e-16	0.317701	0.646	0.431	2.62e-12	M02_cDC1-Itgax
	Cnpy3	1.92e-16	0.302718	0.513	0.316	3.09e-12	M02_cDC1-Itgax
	Cct3	1.92e-16	0.344441	0.605	0.406	3.1e-12	M02_cDC1-Itgax
	Hmgcs1	2.14e-16	0.559219	0.47	0.292	3.44e-12	M02_cDC1-Itgax
	Tapbp	2.16e-16	0.368247	0.79	0.598	3.48e-12	M02_cDC1-Itgax
	Nubp1	2.45e-16	0.310569	0.545	0.34	3.94e-12	M02_cDC1-Itgax
	Cd40	2.64e-16	0.418944	0.36	0.194	4.24e-12	M02_cDC1-Itgax
	G3bp1	3.3e-16	0.267087	0.7	0.497	5.3e-12	M02_cDC1-Itgax
	Ube2e1	3.43e-16	0.268859	0.533	0.33	5.52e-12	M02_cDC1-Itgax
	Pa2g4	3.45e-16	0.415733	0.669	0.461	5.54e-12	M02_cDC1-Itgax
	Mrpl11	4.16e-16	0.294154	0.47	0.285	6.69e-12	M02_cDC1-Itgax
	Ssr4	4.25e-16	0.321614	0.916	0.696	6.83e-12	M02_cDC1-Itgax
	Cct8	4.31e-16	0.352962	0.741	0.539	6.94e-12	M02_cDC1-Itgax
	Rps6ka1	4.41e-16	0.315843	0.533	0.338	7.09e-12	M02_cDC1-Itgax
	Ptger4	4.42e-16	0.309383	0.369	0.199	7.11e-12	M02_cDC1-Itgax
	Myl12b	4.6e-16	0.25382	0.939	0.813	7.41e-12	M02_cDC1-Itgax
	Nrros	5.23e-16	0.300306	0.804	0.58	8.41e-12	M02_cDC1-Itgax
	Pdia3	5.3e-16	0.45041	0.928	0.73	8.52e-12	M02_cDC1-Itgax
	Ppp1ca	6.51e-16	0.30652	0.911	0.725	1.05e-11	M02_cDC1-Itgax
	Fem1c	9.2e-16	0.253674	0.493	0.297	1.48e-11	M02_cDC1-Itgax
	Eci2	9.86e-16	0.269692	0.366	0.199	1.59e-11	M02_cDC1-Itgax
	Arhgef6	9.89e-16	0.251532	0.458	0.272	1.59e-11	M02_cDC1-Itgax
	Rps29	1.12e-15	0.336741	0.974	0.844	1.81e-11	M02_cDC1-Itgax
	Med30	1.25e-15	0.283281	0.461	0.275	2.02e-11	M02_cDC1-Itgax
	Nudc	1.39e-15	0.331042	0.64	0.449	2.24e-11	M02_cDC1-Itgax
	Plscr1	1.46e-15	0.412407	0.493	0.31	2.35e-11	M02_cDC1-Itgax
	Prpf19	1.5e-15	0.293739	0.458	0.281	2.42e-11	M02_cDC1-Itgax
	Nt5c	1.63e-15	0.333088	0.669	0.466	2.62e-11	M02_cDC1-Itgax
	Aldoc	1.71e-15	0.310115	0.409	0.229	2.75e-11	M02_cDC1-Itgax
	Txndc15	1.83e-15	0.320418	0.421	0.254	2.94e-11	M02_cDC1-Itgax
	Coro1a	1.92e-15	0.351933	0.968	0.853	3.09e-11	M02_cDC1-Itgax
	Sema4a	2.04e-15	0.250308	0.588	0.378	3.29e-11	M02_cDC1-Itgax
	Sec61g	2.13e-15	0.363711	0.882	0.716	3.43e-11	M02_cDC1-Itgax
	Erp29	2.4e-15	0.34648	0.916	0.69	3.87e-11	M02_cDC1-Itgax
	Ms4a4c	2.51e-15	0.368694	0.634	0.406	4.05e-11	M02_cDC1-Itgax
	Dctpp1	2.7e-15	0.348799	0.484	0.304	4.34e-11	M02_cDC1-Itgax
	Atp5a1	3.22e-15	0.285655	0.914	0.673	5.18e-11	M02_cDC1-Itgax
	Pdrg1	3.75e-15	0.265539	0.352	0.193	6.04e-11	M02_cDC1-Itgax
	Evi2a	4.74e-15	0.336199	0.669	0.472	7.63e-11	M02_cDC1-Itgax
	Skap2	5.15e-15	0.258689	0.801	0.635	8.28e-11	M02_cDC1-Itgax
	Eif3h	5.15e-15	0.282375	0.879	0.7	8.28e-11	M02_cDC1-Itgax
	Baz1a	5.19e-15	0.282887	0.686	0.48	8.34e-11	M02_cDC1-Itgax
	Ywhae	5.52e-15	0.305879	0.865	0.696	8.89e-11	M02_cDC1-Itgax
	Nsa2	7.79e-15	0.298077	0.723	0.521	1.25e-10	M02_cDC1-Itgax
	Pebp1	7.98e-15	0.29512	0.758	0.539	1.28e-10	M02_cDC1-Itgax
	Sulf2	8.61e-15	0.257317	0.409	0.232	1.39e-10	M02_cDC1-Itgax
	Srsf2	8.61e-15	0.270769	0.818	0.613	1.39e-10	M02_cDC1-Itgax
	Cox7a2l	9.71e-15	0.357673	0.816	0.64	1.56e-10	M02_cDC1-Itgax
	Rap2a	9.86e-15	0.446754	0.548	0.373	1.59e-10	M02_cDC1-Itgax
	Tuba1a	1.02e-14	0.337085	0.375	0.213	1.64e-10	M02_cDC1-Itgax
	Hmgcr	1.21e-14	0.350555	0.481	0.302	1.94e-10	M02_cDC1-Itgax
	H2-T23	1.3e-14	0.361776	0.931	0.796	2.1e-10	M02_cDC1-Itgax
	Snrpg	1.46e-14	0.294443	0.876	0.647	2.34e-10	M02_cDC1-Itgax
	Sumo2	1.46e-14	0.330419	0.893	0.69	2.35e-10	M02_cDC1-Itgax
	Sarnp	1.58e-14	0.310677	0.657	0.466	2.54e-10	M02_cDC1-Itgax
	Cxcl9	1.71e-14	0.309975	0.507	0.298	2.75e-10	M02_cDC1-Itgax
	Ccdc50	2.24e-14	0.293215	0.599	0.397	3.61e-10	M02_cDC1-Itgax
	Slc25a5	2.42e-14	0.336932	0.916	0.714	3.89e-10	M02_cDC1-Itgax
	Srp72	2.46e-14	0.278662	0.571	0.378	3.96e-10	M02_cDC1-Itgax
	Zfp706	2.62e-14	0.304769	0.657	0.47	4.22e-10	M02_cDC1-Itgax
	Dnajc2	2.67e-14	0.316079	0.539	0.362	4.3e-10	M02_cDC1-Itgax
	Ccdc107	2.92e-14	0.251981	0.354	0.198	4.69e-10	M02_cDC1-Itgax
	Yars	2.95e-14	0.260021	0.337	0.18	4.75e-10	M02_cDC1-Itgax
	Ola1	3.24e-14	0.276536	0.591	0.391	5.21e-10	M02_cDC1-Itgax
	Runx3	3.86e-14	0.300009	0.522	0.339	6.22e-10	M02_cDC1-Itgax
	Tuba1b	4.02e-14	0.388568	0.934	0.735	6.47e-10	M02_cDC1-Itgax
	Eif4a3	4.3e-14	0.269615	0.637	0.436	6.92e-10	M02_cDC1-Itgax
	Snrpe	5.23e-14	0.27659	0.882	0.65	8.41e-10	M02_cDC1-Itgax
	Rala	5.25e-14	0.274728	0.637	0.458	8.44e-10	M02_cDC1-Itgax
	Pold4	5.43e-14	0.3038	0.689	0.487	8.73e-10	M02_cDC1-Itgax
	Rpl23a	5.78e-14	0.301392	0.974	0.805	9.3e-10	M02_cDC1-Itgax
	Rps28	5.84e-14	0.325502	0.971	0.819	9.39e-10	M02_cDC1-Itgax
	Gna15	5.95e-14	0.258232	0.369	0.21	9.58e-10	M02_cDC1-Itgax
	Rpl9	7.01e-14	0.305612	0.974	0.797	1.13e-09	M02_cDC1-Itgax
	Aimp1	7.06e-14	0.259378	0.556	0.369	1.14e-09	M02_cDC1-Itgax
	Man2b1	7.32e-14	0.311684	0.813	0.589	1.18e-09	M02_cDC1-Itgax
	Oat	7.49e-14	0.272932	0.438	0.269	1.21e-09	M02_cDC1-Itgax
	Sh3bgrl	7.6e-14	0.27139	0.853	0.645	1.22e-09	M02_cDC1-Itgax
	BC028528	7.62e-14	0.35623	0.51	0.336	1.23e-09	M02_cDC1-Itgax
	Ubl3	7.62e-14	0.287307	0.741	0.539	1.23e-09	M02_cDC1-Itgax
	Snrpb	8.13e-14	0.297552	0.818	0.615	1.31e-09	M02_cDC1-Itgax
	Chchd1	8.22e-14	0.312606	0.643	0.458	1.32e-09	M02_cDC1-Itgax
	Tagln2	8.76e-14	0.477145	0.937	0.771	1.41e-09	M02_cDC1-Itgax
	Timm23	9.78e-14	0.272297	0.712	0.507	1.57e-09	M02_cDC1-Itgax
	Gnb2	1.37e-13	0.309681	0.914	0.761	2.2e-09	M02_cDC1-Itgax
	Snrpa	1.47e-13	0.294506	0.533	0.355	2.37e-09	M02_cDC1-Itgax
	Ndufs2	1.55e-13	0.256342	0.654	0.451	2.49e-09	M02_cDC1-Itgax
	Psma5	1.57e-13	0.315467	0.767	0.587	2.52e-09	M02_cDC1-Itgax
	Hint1	1.87e-13	0.325262	0.931	0.728	3.01e-09	M02_cDC1-Itgax
	Ncl	1.88e-13	0.268876	0.847	0.654	3.03e-09	M02_cDC1-Itgax
	Ndufb11	1.89e-13	0.298488	0.818	0.632	3.04e-09	M02_cDC1-Itgax
	Stard3nl	1.9e-13	0.274743	0.617	0.439	3.05e-09	M02_cDC1-Itgax
	Uqcrc2	1.9e-13	0.271828	0.579	0.402	3.06e-09	M02_cDC1-Itgax
	Csf2rb2	2.01e-13	0.288157	0.499	0.325	3.24e-09	M02_cDC1-Itgax
	Nop10	2.18e-13	0.282744	0.68	0.486	3.5e-09	M02_cDC1-Itgax
	Rbm17	2.2e-13	0.278567	0.562	0.378	3.55e-09	M02_cDC1-Itgax
	Dynlt1b	2.39e-13	0.357329	0.562	0.404	3.85e-09	M02_cDC1-Itgax
	Susd3	2.46e-13	0.254119	0.447	0.277	3.96e-09	M02_cDC1-Itgax
	Camk1d	2.73e-13	0.301284	0.64	0.449	4.4e-09	M02_cDC1-Itgax
	Lyar	2.84e-13	0.255206	0.378	0.222	4.58e-09	M02_cDC1-Itgax
	Rassf4	2.87e-13	0.255758	0.62	0.417	4.62e-09	M02_cDC1-Itgax
	Serpina3g	3.12e-13	0.467904	0.366	0.202	5.02e-09	M02_cDC1-Itgax
	Rps17	3.12e-13	0.307271	0.948	0.75	5.02e-09	M02_cDC1-Itgax
	Ndufb10	3.23e-13	0.271593	0.813	0.601	5.19e-09	M02_cDC1-Itgax
	Ifngr1	3.73e-13	0.282443	0.793	0.625	6e-09	M02_cDC1-Itgax
	Mif4gd	3.9e-13	0.282895	0.395	0.24	6.28e-09	M02_cDC1-Itgax
	Polr2g	4.3e-13	0.262748	0.559	0.382	6.91e-09	M02_cDC1-Itgax
	Swi5	4.76e-13	0.29634	0.83	0.629	7.66e-09	M02_cDC1-Itgax
	Tmed3	4.94e-13	0.317731	0.625	0.438	7.94e-09	M02_cDC1-Itgax
	Serf2	5.32e-13	0.271293	0.991	0.889	8.56e-09	M02_cDC1-Itgax
	Psmb7	5.61e-13	0.28568	0.695	0.517	9.02e-09	M02_cDC1-Itgax
	Tecr	6.11e-13	0.277577	0.709	0.497	9.83e-09	M02_cDC1-Itgax
	Ywhaz	6.74e-13	0.294569	0.896	0.793	1.08e-08	M02_cDC1-Itgax
	Ifitm2	7.13e-13	0.415441	0.928	0.834	1.15e-08	M02_cDC1-Itgax
	Fundc1	7.39e-13	0.25855	0.398	0.238	1.19e-08	M02_cDC1-Itgax
	Mlec	8.44e-13	0.305181	0.524	0.359	1.36e-08	M02_cDC1-Itgax
	Bcl2a1a	8.55e-13	0.533115	0.657	0.504	1.38e-08	M02_cDC1-Itgax
	Pgls	8.96e-13	0.281878	0.778	0.588	1.44e-08	M02_cDC1-Itgax
	Psmb2	9.83e-13	0.28431	0.804	0.614	1.58e-08	M02_cDC1-Itgax
	Slamf9	1e-12	0.330829	0.542	0.365	1.61e-08	M02_cDC1-Itgax
	Rpn1	1.08e-12	0.316207	0.634	0.443	1.73e-08	M02_cDC1-Itgax
	Rbmxl1	1.35e-12	0.263509	0.47	0.303	2.17e-08	M02_cDC1-Itgax
	Emg1	1.44e-12	0.290338	0.648	0.463	2.32e-08	M02_cDC1-Itgax
	Hnrnpab	1.63e-12	0.311621	0.87	0.669	2.62e-08	M02_cDC1-Itgax
	Rps27l	1.8e-12	0.310123	0.839	0.633	2.9e-08	M02_cDC1-Itgax
	Acaa1a	1.81e-12	0.266021	0.68	0.488	2.91e-08	M02_cDC1-Itgax
	Pim3	1.96e-12	0.299106	0.354	0.209	3.15e-08	M02_cDC1-Itgax
	Ppt1	2.19e-12	0.738543	0.573	0.457	3.53e-08	M02_cDC1-Itgax
	Paics	3.14e-12	0.260554	0.504	0.336	5.05e-08	M02_cDC1-Itgax
	Atp5h	3.25e-12	0.285436	0.937	0.774	5.24e-08	M02_cDC1-Itgax
	Ndufab1	3.44e-12	0.268343	0.764	0.569	5.53e-08	M02_cDC1-Itgax
	Magoh	3.74e-12	0.255404	0.55	0.373	6.02e-08	M02_cDC1-Itgax
	Eif2s1	4.6e-12	0.277286	0.651	0.47	7.41e-08	M02_cDC1-Itgax
	Tagap	4.86e-12	0.259802	0.349	0.202	7.83e-08	M02_cDC1-Itgax
	Mrpl52	5.18e-12	0.314683	0.853	0.674	8.34e-08	M02_cDC1-Itgax
	Banf1	5.26e-12	0.277565	0.769	0.569	8.46e-08	M02_cDC1-Itgax
	Rtca	6.12e-12	0.251711	0.329	0.192	9.84e-08	M02_cDC1-Itgax
	Ddx39a	7.07e-12	0.291142	0.519	0.359	1.14e-07	M02_cDC1-Itgax
	Arhgdia	7.09e-12	0.251721	0.937	0.785	1.14e-07	M02_cDC1-Itgax
	Jtb	7.72e-12	0.260303	0.481	0.321	1.24e-07	M02_cDC1-Itgax
	Psma2	7.87e-12	0.263072	0.865	0.665	1.27e-07	M02_cDC1-Itgax
	Selenoh	8.23e-12	0.329911	0.519	0.353	1.32e-07	M02_cDC1-Itgax
	Dctn2	8.94e-12	0.278286	0.594	0.432	1.44e-07	M02_cDC1-Itgax
	Slc35b1	8.99e-12	0.285348	0.484	0.323	1.45e-07	M02_cDC1-Itgax
	Ptges3	9.04e-12	0.258585	0.772	0.593	1.45e-07	M02_cDC1-Itgax
	Rpl7	9.88e-12	0.251698	0.821	0.643	1.59e-07	M02_cDC1-Itgax
	Eva1b	1e-11	0.285042	0.49	0.329	1.61e-07	M02_cDC1-Itgax
[truncated: 10,241 more rows]

## Sheet: Data file S2
	Data file S2. The absolute cell counts in each of the cell clusters
Group	CD8T-01	CD8T-02	CD8T-03	CD8T-04	CD8T-05	CD8T-06	CD4T-01	CD4T-02	CD4T-03	M01	M02	M03	M04	M05	M06	M07	M08	M09	M10	NK cells	B cells
Control 1	75	65	49	115	45	42	25	32	25	646	116	81	301	501	171	114	312	164	31	67	24
Control 2	182	183	78	282	79	74	31	65	51	1055	325	135	732	583	343	283	400	307	42	205	21
Vaccine 1	39	34	76	85	35	40	30	22	19	309	87	225	137	252	594	75	169	494	22	47	75
Vaccine 2	79	55	173	172	47	39	64	32	40	481	119	603	292	487	1216	129	464	974	30	88	38

## Sheet: Data file S3
	Data file S3. TCR_groups
	Control				Vaccine
	Clonotype_id	Chain	V_gene	CDR3	Clonotype_id	Chain	V_gene	CDR3
	Clonotype1	TRB	TRBV2	CASSQEGDGYEQYF	Clonotype1	TRB	TRBV19	CASSIRGSYEQYF
	Clonotype1	TRA	TRAV13D-2	CAIDLDSNYQLIW	Clonotype1	TRA	TRAV14D-1	CAAMRSSGSWQLIF
	Clonotype2	TRB	TRBV2	CASSQEGGGNTQYF	Clonotype2	TRB	TRBV2	CASSQDLGHSAETLYF
	Clonotype2	TRA	TRAV9D-3	CAVPSDYSNNRLTL	Clonotype2	TRA	TRAV8N-2	CATFPDYSNNRLTL
	Clonotype3	TRB	TRBV5	CASSQDSAEVFF	Clonotype3	TRB	TRBV15	CASSRSDQAPLF
	Clonotype3	TRA	TRAV16D-DV11	CAMREGLGTNAYKVIF	Clonotype3	TRA	TRAV16	CAMREGAGSNAKLTF
	Clonotype4	TRB	TRBV26	CASSLRENTEVFF	Clonotype3	TRA	TRAV9-4	CAVRANYGNEKITF
	Clonotype4	TRA	TRAV12-2	CALSDDYGSSGNKLIF	Clonotype4	TRB	TRBV5	CASSQDSQAPLF
	Clonotype5	TRB	TRBV16	CASSPTGGGDTQYF	Clonotype4	TRA	TRAV16D-DV11	CAMREGLGTGGYKVVF
	Clonotype5	TRA	TRAV9D-3	CAVSSDYSNNRLTL	Clonotype5	TRB	TRBV16	CASSLDKGQPYEQYF
	Clonotype6	TRB	TRBV2	CASSQARGAGQDTQYF	Clonotype5	TRA	TRAV16	CAMRENQGGSAKLIF
	Clonotype6	TRA	TRAV16	CAMRESSSGSWQLIF	Clonotype6	TRB	TRBV19	CASSPYWGRSYEQYF
	Clonotype7	TRB	TRBV2	CASSQARGGGEDTQYF	Clonotype6	TRA	TRAV9D-3	CAVSMNSNNRIFF
	Clonotype7	TRA	TRAV16N	CAMREGSSGSWQLIF	Clonotype7	TRB	TRBV13-1	CASSRLGGGQNTLYF
	Clonotype8	TRB	TRBV13-3	CASSDNANSDYTF	Clonotype7	TRA	TRAV13-1	CALERDSNYQLIW
	Clonotype8	TRA	TRAV13-1	CAFNNNAGAKLTF	Clonotype8	TRB	TRBV4	CASSLGLGNAEQFF
	Clonotype8	TRA	TRAV9D-1	CAVSAEGSSGNKLIF	Clonotype8	TRA	TRAV6D-3	CAMSDHNSGTYQRF
	Clonotype9	TRB	TRBV31	CAWSLRLGEGQDTQYF	Clonotype8	TRA	TRAV8D-2	CATLTTASLGKLQF
	Clonotype9	TRA	TRAV16N	CAMRGASSGSWQLIF	Clonotype9	TRB	TRBV13-1	CASSDTGGAETLYF
	Clonotype10	TRB	TRBV16	CASSPGQNTEVFF	Clonotype9	TRA	TRAV7D-5	CAVSPDTNAYKVIF
	Clonotype10	TRA	TRAV6D-6	CALGDRDGGNNKLTF	Clonotype10	TRB	TRBV13-1	CASSDGTGNSDYTF
	Clonotype11	TRB	TRBV2	CASSHFNSYNSPLYF	Clonotype10	TRA	TRAV16	CAMREGVNTGNYKYVF
	Clonotype11	TRA	TRAV9N-4	CALSPDYSNNRLTL	Clonotype10	TRA	TRAV1	CAVRPGTQVVGQLTF
	Clonotype12	TRB	TRBV5	CASSPPGGQDTQYF	Clonotype11	TRB	TRBV20	CGAREGNQAPLF
	Clonotype12	TRA	TRAV12D-3	CALREDYSNNRLTL	Clonotype11	TRA	TRAV7-4	CAASAPLPGTGSNRLTF
	Clonotype13	TRB	TRBV13-1	CASSDRDRDNQAPLF	Clonotype11	TRA	TRAV7D-3	CAVSDPDYSNNRLTL
	Clonotype13	TRA	TRAV6-7-DV9	CALSDPRSSSFSKLVF	Clonotype12	TRB	TRBV13-1	CASSDRDSYNSPLYF
	Clonotype14	TRB	TRBV12-1	CASSLRENSDYTF	Clonotype12	TRA	TRAV16	CAMRESHTGNYKYVF
	Clonotype14	TRA	TRAV12-2	CALSEDYGSSGNKLIF	Clonotype13	TRB	TRBV16	CASSLELGGREQYF
	Clonotype15	TRB	TRBV5	CASSQGQGDAEQFF	Clonotype13	TRA	TRAV7D-2	CAASDYSNNRLTL
	Clonotype15	TRA	TRAV12-1	CASFLDYSNNRLTL	Clonotype13	TRA	TRAV5D-4	CAASGINSAGNKLTF
	Clonotype16	TRB	TRBV5	CASSPPGGEDTQYF	Clonotype14	TRB	TRBV5	CASSQVGEYAEQFF
	Clonotype16	TRA	TRAV10N	CAAKDYSNNRLTL	Clonotype14	TRA	TRAV7-5	CAVSMESSGSWQLIF
	Clonotype17	TRB	TRBV31	CAWSLALGEGQDTQYF	Clonotype15	TRB	TRBV13-1	CASSEQGYNYAEQFF
	Clonotype17	TRA	TRAV16D-DV11	CAMRGASSGSWQLIF	Clonotype15	TRA	TRAV14D-1	CAASESSSFSKLVF
	Clonotype18	TRB	TRBV31	CAWSLALGEGEDTQYF	Clonotype16	TRA	TRAV7D-5	CAVSMGQGGRALIF
	Clonotype18	TRA	TRAV16D-DV11	CAMREASSGSWQLIF	Clonotype17	TRB	TRBV14	CASSPGHYTEVFF
	Clonotype19	TRB	TRBV2	CASSQPGLGAYEQYF	Clonotype17	TRA	TRAV7D-2	CAASKSSGSWQLIF
	Clonotype19	TRA	TRAV6D-6	CALGDPNTNTGKLTF	Clonotype18	TRB	TRBV15	CASSHRDWKDTQYF
	Clonotype20	TRB	TRBV12-2	CASGDSKNTLYF	Clonotype18	TRA	TRAV16N	CAMRDMDSNYQLIW
	Clonotype20	TRA	TRAV3D-3	CAADTNAYKVIF	Clonotype19	TRB	TRBV20	CGARGGQDTQYF
	Clonotype21	TRB	TRBV13-1	CASTTGENTLYF	Clonotype19	TRA	TRAV3D-3	CAVSDPDYSNNRLTL
	Clonotype21	TRA	TRAV14-2	CAASALYGSSGNKLIF	Clonotype20	TRB	TRBV13-1	CASSEGTGNSDYTF
	Clonotype22	TRB	TRBV13-1	CASSDAPGGALEQYF	Clonotype20	TRA	TRAV16N	CAMREGVNTGNYKYVF
	Clonotype22	TRA	TRAV5-4	CAASAPDSNNRIFF	Clonotype21	TRB	TRBV5	CASSPGTGQNTLYF
	Clonotype23	TRB	TRBV5	CASSQVQDSYNSPLYF	Clonotype21	TRA	TRAV16D-DV11	CAMREGPGYQNFYF
	Clonotype23	TRA	TRAV6D-6	CALASDYSNNRLTL	Clonotype22	TRB	TRBV13-1	CASSDAGGVGNTLYF
	Clonotype24	TRB	TRBV13-1	CASSDSKNTLYF	Clonotype22	TRA	TRAV8N-2	CATGTSGGSNYKLTF
	Clonotype24	TRA	TRAV3D-3	CAFDTNAYKVIF	Clonotype23	TRB	TRBV5	CASSQIGDNQAPLF
	Clonotype25	TRB	TRBV3	CASSPPGDTQYF	Clonotype23	TRA	TRAV3D-3	CAVSEPGYQNFYF
	Clonotype25	TRA	TRAV7D-2	CAARDYSNNRLTL	Clonotype24	TRB	TRBV5	CASSQVQGAGDTQYF
	Clonotype26	TRB	TRBV5	CASSQVQGSAETLYF	Clonotype24	TRA	TRAV6N-6	CALSEDYSNNRLTL
	Clonotype26	TRA	TRAV14D-3-DV8	CAASDYSNNRLTL	Clonotype25	TRB	TRBV17	CASSPGQGKSERLFF
	Clonotype27	TRB	TRBV4	CASSPRQGGSYNSPLYF	Clonotype25	TRA	TRAV7-6	CAITGNTGKLIF
	Clonotype27	TRA	TRAV13-1	CALEQYGSSGNKLIF	Clonotype26	TRB	TRBV19	CASSILANTEVFF
	Clonotype27	TRA	TRAV6-2	CVLGPNTGKLTF	Clonotype26	TRA	TRAV4D-3	CAADPLYTGYQNFYF
	Clonotype28	TRB	TRBV2	CASSQARGGGEDTQYF	Clonotype27	TRB	TRBV16	CASSLGLGGYNYAEQFF
	Clonotype28	TRA	TRAV16N	CAMREGSSGSWQLIF	Clonotype27	TRA	TRAV6-5	CALSDDYSNNRLTL
	Clonotype29	TRB	TRBV12-2	CASGDGPGQNSGNTLYF	Clonotype28	TRB	TRBV12-2	CASSLAGGQNTLYF
	Clonotype29	TRA	TRAV16N	CAMREGLTGNYKYVF	Clonotype28	TRA	TRAV10	CAASPTGNYKYVF
	Clonotype29	TRA	TRAV7N-6	CASPRDSNNRIFF	Clonotype29	TRB	TRBV12-2	CASSLGGSAETLYF
	Clonotype30	TRB	TRBV5	CASSQVQGALDTQYF	Clonotype29	TRA	TRAV10N	CAASKGQGGRALIF
	Clonotype30	TRA	TRAV7D-2	CAASDYSNNRLTL	Clonotype30	TRB	TRBV5	CASSQQDQAPLF
	Clonotype31	TRB	TRBV31	CAWSLRLGEGQDTQYF	Clonotype30	TRA	TRAV7-5	CASATEGADRLTF
	Clonotype31	TRA	TRAV16N	CAMRGASSGSWQLIF	Clonotype31	TRB	TRBV13-3	CASSDGGGYEQYF
	Clonotype32	TRB	TRBV12-2	CASSLDSQDTQYF	Clonotype31	TRA	TRAV4-3	CAAEAKYNQGKLIF
	Clonotype32	TRB	TRBV5	CASSQGTGPSGNTLYF	Clonotype32	TRB	TRBV5	CASSPPGGDTLYF
	Clonotype32	TRA	TRAV5-4	CAASEGAGNTGKLIF	Clonotype32	TRA	TRAV7D-2	CAAKDYSNNRLTL
	Clonotype33	TRB	TRBV12-2	CASSLSGGAETLYF	Clonotype33	TRB	TRBV13-1	CASSGTGGGAEQFF
	Clonotype33	TRA	TRAV10	CAASKGQGGRALIF	Clonotype33	TRA	TRAV7-3	CAVSQPDYSNNRLTL
	Clonotype34	TRB	TRBV19	CASSYRGRGTEVFF	Clonotype34	TRB	TRBV13-1	CASSEGTGNSDYTF
	Clonotype34	TRA	TRAV6D-6	CALGEGNAYKVIF	Clonotype34	TRA	TRAV16	CAMREGVNTGNYKYVF
	Clonotype35	TRB	TRBV12-2	CASSLDSQDTQYF	Clonotype34	TRA	TRAV11	CVVGIASSSFSKLVF
	Clonotype35	TRA	TRAV13D-1	CAMESYGSSGNKLIF	Clonotype35	TRB	TRBV13-1	CASSEGTGNSDYTF
	Clonotype36	TRB	TRBV26	CASSLQNTLYF	Clonotype35	TRA	TRAV16N	CAMREGVNTGNYKYVF
	Clonotype36	TRA	TRAV15-2-DV6-2	CALSELRGSSGNKLIF	Clonotype36	TRB	TRBV13-1	CASSEGTGNSDYTF
	Clonotype36	TRA	TRAV9-4	CAVSVSNTNKVVF	Clonotype36	TRA	TRAV16	CAMREGVNTGNYKYVF
	Clonotype37	TRB	TRBV13-1	CASSRLGGNQDTQYF	Clonotype37	TRB	TRBV13-1	CASSDGTGHSDYTF
	Clonotype37	TRA	TRAV13-1	CALESSGSWQLIF	Clonotype37	TRA	TRAV16N	CAMREGVNTGNYKYVF
	Clonotype38	TRB	TRBV5	CASSPPGGGTEVFF	Clonotype38	TRB	TRBV15	CASSRSDQAPLF
	Clonotype38	TRA	TRAV14D-3-DV8	CAASDYSNNRLTL	Clonotype39	TRB	TRBV5	CASSPPGGQDTQYF
	Clonotype39	TRB	TRBV2	CASSPWTGDNYAEQFF	Clonotype39	TRA	TRAV10N	CAAKDYSNNRLTL
	Clonotype39	TRA	TRAV12-1	CALSEDSNYQLIW	Clonotype40	TRB	TRBV3	CASSLAQNTEVFF
	Clonotype39	TRA	TRAV9-4	CAVSANTGNYKYVF	Clonotype40	TRA	TRAV19	CAASMNQGGSAKLIF
	Clonotype40	TRB	TRBV3	CASSLFGGEGTEVFF	Clonotype41	TRB	TRBV2	CASSQEGDTYEQYF
	Clonotype40	TRA	TRAV6D-6	CALGDPQGADRLTF	Clonotype41	TRA	TRAV7-5	CAVSDTNAYKVIF
	Clonotype41	TRB	TRBV12-2	CASGDTKNTLYF	Clonotype42	TRB	TRBV17	CASSSRLGAYEQYF
	Clonotype41	TRA	TRAV3D-3	CAVDTNAYKVIF	Clonotype42	TRA	TRAV12D-3	CALSDSTNTGKLTF
	Clonotype42	TRB	TRBV12-2	CASGDEGNQAPLF	Clonotype42	TRA	TRAV3-1	CAVSAGNNRIFF
	Clonotype42	TRA	TRAV14D-1	CAASAPSGSWQLIF	Clonotype43	TRB	TRBV3	CASSLLGRDSDYTF
	Clonotype42	TRA	TRAV13-1	CALNYGSSGNKLIF	Clonotype43	TRA	TRAV19	CAASTGNTGKLIF
	Clonotype43	TRB	TRBV29	CASTPGYTEVFF	Clonotype44	TRB	TRBV1	CTCSAVDREGEQYF
	Clonotype43	TRA	TRAV7D-2	CAASPNTNTGKLTF	Clonotype44	TRA	TRAV3D-3	CAVSDQGGRALIF
	Clonotype44	TRB	TRBV13-1	CASSEGTGNSDYTF	Clonotype45	TRB	TRBV16	CASSFLTGGGRDTQYF
	Clonotype44	TRA	TRAV16	CAMREGVNTGNYKYVF	Clonotype45	TRA	TRAV4-3	CAAEASGNYKYVF
	Clonotype45	TRB	TRBV13-3	CASSDARDQDTQYF	Clonotype46	TRB	TRBV16	CASSLGLGGYNYAEQFF
	Clonotype46	TRB	TRBV5	CASSQVGDNERLFF	Clonotype47	TRB	TRBV1	CTCSAEWTGTNTEVFF
	Clonotype46	TRA	TRAV3D-3	CAVNNNRIFF	Clonotype47	TRA	TRAV16N	CAMRESSGSWQLIF
	Clonotype47	TRB	TRBV5	CASSPPGGQDTQYF	Clonotype48	TRB	TRBV12-2	CASGDGTTEVFF
	Clonotype47	TRA	TRAV10N	CAAKDYSNNRLTL	Clonotype48	TRA	TRAV7-3	CAVSMTGFASALTF
	Clonotype48	TRB	TRBV3	CASSRLGNQDTQYF	Clonotype49	TRB	TRBV12-2	CASSSDSQDTQYF
	Clonotype48	TRA	TRAV6-7-DV9	CALSDAGYQNFYF	Clonotype49	TRA	TRAV13-1	CALDSYGSSGNKLIF
	Clonotype48	TRA	TRAV21-DV12	CILRVVSGGSNYKLTF	Clonotype50	TRB	TRBV12-1	CASSPFRDKYAEQFF
	Clonotype49	TRB	TRBV14	CASSLAPGGSQNTLYF	Clonotype50	TRA	TRAV19	CAAGDNNNAPRF
	Clonotype49	TRA	TRAV7-5	CAVMSNYNVLYF	Clonotype50	TRA	TRAV6N-7	CALGEMDSNYQLIW
	Clonotype50	TRB	TRBV12-2	CASGDSKNTLYF	Clonotype51	TRB	TRBV20	CGARVSNERLFF
	Clonotype50	TRA	TRAV3D-3	CAVDTNAYKVIF	Clonotype51	TRA	TRAV9-4	CAVSANYNQGKLIF
	Clonotype51	TRB	TRBV13-1	CASKKSSYEQYF	Clonotype51	TRA	TRAV11	CVVGANNNNAPRF
	Clonotype51	TRA	TRAV9D-3	CAVSLNSNNRIFF	Clonotype52	TRB	TRBV30	CSSTRASYEQYF
	Clonotype52	TRB	TRBV31	CAWSQRGYEQYF	Clonotype52	TRA	TRAV14-3	CAASEGYQNFYF
	Clonotype52	TRA	TRAV12D-2	CALSHASSGSWQLIF	Clonotype53	TRB	TRBV20	CGARDRWETLYF
	Clonotype53	TRB	TRBV13-1	CASSDEKYEQYF	Clonotype53	TRA	TRAV19	CAAGYQGGSAKLIF
	Clonotype53	TRA	TRAV6-4	CALVAINAGAKLTF	Clonotype54	TRB	TRBV4	CASSYGGEQYF
	Clonotype54	TRB	TRBV20	CGARGGGDTQYF	Clonotype54	TRA	TRAV13D-2	CAIEEAGYKLTF
	Clonotype54	TRA	TRAV3D-3	CAVSDADYSNNRLTL	Clonotype55	TRB	TRBV20	CGARGKNYAEQFF
	Clonotype55	TRB	TRBV13-3	CASSAIQDTQYF	Clonotype55	TRA	TRAV3-3	CAVVDSNNRIFF
	Clonotype55	TRA	TRAV4D-3	CAAEGRYAQGLTF	Clonotype56	TRB	TRBV13-1	CASSDDRWDEQYF
	Clonotype55	TRA	TRAV13-1	CALNSNNRIFF	Clonotype56	TRA	TRAV9D-2	CVPQTTASLGKLQF
	Clonotype56	TRB	TRBV5	CASSTDSYEQYF	Clonotype57	TRB	TRBV4	CASSDWGEQYF
	Clonotype56	TRA	TRAV16N	CAMREGLGTNAYKVIF	Clonotype57	TRB	TRBV13-3	CASSGLGGREQYF
	Clonotype57	TRB	TRBV13-1	CASSEGTGEEVFF	Clonotype57	TRA	TRAV11	CVVGDRGSALGRLHF
	Clonotype57	TRA	TRAV16N	CAMREGVNTGNYKYVF	Clonotype58	TRB	TRBV5	CASSPMNTEVFF
	Clonotype58	TRB	TRBV13-1	CASSEGTGEEVFF	Clonotype58	TRA	TRAV16	CAMRESGTGYQNFYF
	Clonotype58	TRA	TRAV16N	CAMREGVNTGNYKYVF	Clonotype59	TRB	TRBV20	CGAFQGGQNTLYF
	Clonotype59	TRB	TRBV13-1	CASSGTAYNSPLYF	Clonotype59	TRA	TRAV14-3	CAASAAYANKMIF
	Clonotype59	TRA	TRAV5-4	CAASDDTNAYKVIF	Clonotype60	TRA	TRAV12-2	CAFGGGKLTL
	Clonotype60	TRB	TRBV13-1	CASSDGTGNSDYTF	Clonotype61	TRA	TRAV3D-3	CAVSLNRIFF
	Clonotype60	TRA	TRAV16	CAMREGVNTGNYKYVF	Clonotype62	TRA	TRAV9D-3	CAVNMGYKLTF
	Clonotype61	TRA	TRAV7N-4	CAVSGTGGYKVVF	Clonotype63	TRB	TRBV13-1	CASSEGTGNSDYTF
	Clonotype62	TRB	TRBV13-3	CASSDRGNQDTQYF	Clonotype64	TRB	TRBV20	CGARARGSAETLYF
	Clonotype62	TRA	TRAV4D-4	CAARLNQGGSAKLIF	Clonotype65	TRB	TRBV20	CGARDWGGAGEQYF
	Clonotype63	TRB	TRBV15	CASSLQAETLYF	Clonotype65	TRA	TRAV13-1	CALEDSGGKLTL
	Clonotype63	TRA	TRAV7N-4	CAVSEPRNNRIFF	Clonotype66	TRB	TRBV13-1	CASSDVSGITEVFF
	Clonotype64	TRB	TRBV5	CASSPNQGVSDYTF	Clonotype66	TRA	TRAV4-4-DV10	CAAEYNNAGAKLTF
	Clonotype64	TRA	TRAV12D-3	CALREDYSNNRLTL	Clonotype67	TRB	TRBV29	CASSPNRAEQFF
	Clonotype65	TRB	TRBV3	CASSPTFQDTQYF	Clonotype67	TRA	TRAV6-2	CVLGDSNYQLIW
	Clonotype65	TRA	TRAV7D-4	CAARNTNTGKLTF	Clonotype68	TRB	TRBV17	CASSGQYTEVFF
	Clonotype66	TRB	TRBV1	CTCSAPGDTLYF	Clonotype68	TRA	TRAV6N-6	CALRDYSNNRLTL
	Clonotype66	TRA	TRAV7D-2	CAARDYSNNRLTL	Clonotype68	TRA	TRAV1	CAVRPGTQVVGQLTF
	Clonotype67	TRB	TRBV5	CASSQEQGANTEVFF	Clonotype69	TRB	TRBV13-3	CASSDGENTEVFF
	Clonotype67	TRA	TRAV10	CAAKDYSNNRLTL	Clonotype69	TRA	TRAV7D-2	CAAYNTNTGKLTF
	Clonotype67	TRA	TRAV10	CACPPNTGKLTF	Clonotype70	TRB	TRBV13-2	CASGADRNTEVFF
	Clonotype68	TRB	TRBV5	CASSQGGVSQNTLYF	Clonotype70	TRA	TRAV9-1	CAVSDSYAQGLTF
	Clonotype68	TRA	TRAV9D-3	CAVSRDTNAYKVIF	Clonotype71	TRB	TRBV20	CGASPGFSGNTLYF
	Clonotype68	TRA	TRAV6-1	CVLGPDTNAYKVIF	Clonotype71	TRA	TRAV12-2	CALSGGLSGKLTF
	Clonotype69	TRB	TRBV3	CASSSGQNTEVFF	Clonotype72	TRB	TRBV13-3	CASSETENTEVFF
	Clonotype69	TRA	TRAV14D-2	CAASASSGSWQLIF	Clonotype72	TRA	TRAV12-1	CALIGTNAYKVIF
	Clonotype69	TRA	TRAV13N-4	CAMDLSGSFNKLTF	Clonotype73	TRB	TRBV15	CATSNYAEQFF
	Clonotype70	TRB	TRBV16	CASSPGLGRREQYF	Clonotype73	TRA	TRAV16N	CAMRDGSSGNKLIF
	Clonotype70	TRA	TRAV10N	CAASPGNTGKLIF	Clonotype74	TRB	TRBV2	CASSWDRDEQYF
	Clonotype71	TRB	TRBV16	CASSLGTSAETLYF	Clonotype74	TRA	TRAV19	CAAGTPQGGSAKLIF
	Clonotype71	TRA	TRAV9N-4	CALSGTTASLGKLQF	Clonotype74	TRA	TRAV5D-4	CAATRNSGGSNYKLTF
	Clonotype72	TRB	TRBV3	CASSCQSNTEVFF	Clonotype75	TRB	TRBV13-1	CASSDGTGDSDYTF
	Clonotype72	TRA	TRAV7D-5	CAVRWGNTGYQNFYF	Clonotype75	TRA	TRAV16	CAMREGVNTGNYKYVF
	Clonotype73	TRB	TRBV29	CASSLRDRGRNSPLYF	Clonotype76	TRB	TRBV13-3	CASSDRGAGDTQYF
	Clonotype73	TRA	TRAV11	CVVGDRGSALGRLHF	Clonotype77	TRB	TRBV5	CASSQTGYGTEVFF
	Clonotype74	TRB	TRBV1	CTCSAGVSNERLFF	Clonotype77	TRA	TRAV7-1	CAVSGDSNYQLIW
	Clonotype74	TRA	TRAV9N-4	CALSMRGSSGNKLIF	Clonotype78	TRB	TRBV4	CASNSGAQDTQYF
	Clonotype75	TRB	TRBV19	CASSRDIYAEQFF	Clonotype78	TRA	TRAV8D-2	CATDAPGGYKVVF
	Clonotype75	TRA	TRAV7D-5	CAGYSGSWQLIF	Clonotype79	TRB	TRBV31	CAWSPGLGNYAEQFF
	Clonotype76	TRB	TRBV3	CASSLPFSSAETLYF	Clonotype79	TRA	TRAV3D-3	CAVSAHNNAPRF
	Clonotype76	TRA	TRAV9-2	CVLNSNTNKVVF	Clonotype80	TRB	TRBV26	CASSNSGNTLYF
	Clonotype77	TRB	TRBV1	CTCSATDREGTQYF	Clonotype80	TRA	TRAV12-2	CALSDLRGSNAKLTF
	Clonotype77	TRA	TRAV3D-3	CAVSGQGGRALIF	Clonotype80	TRA	TRAV9-4	CAVSAGSNNRIFF
	Clonotype77	TRA	TRAV7D-5	CAVTHYNQGKLIF	Clonotype81	TRB	TRBV12-2	CASGDPGQVYEQYF
	Clonotype78	TRB	TRBV16	CASSLAGAPDTEVFF	Clonotype81	TRB	TRBV15	CASSRSDQAPLF
	Clonotype78	TRA	TRAV10	CAAYDTNAYKVIF	Clonotype81	TRA	TRAV9-4	CAVRANYGNEKITF
	Clonotype79	TRB	TRBV1	CTCSAVDREAEVFF	Clonotype81	TRA	TRAV3D-3	CAVSATEGADRLTF
	Clonotype79	TRA	TRAV3D-3	CAVSANSGTYQRF	Clonotype82	TRB	TRBV13-1	CASSESRFNNQAPLF
	Clonotype80	TRB	TRBV19	CASSMGQGDTQYF	Clonotype82	TRB	TRBV4	CASSLGTGGYEQYF
	Clonotype80	TRA	TRAV12-1	CALTPASSGSWQLIF	Clonotype82	TRA	TRAV12-2	CALSGGSNAKLTF
	Clonotype81	TRB	TRBV1	CTCSALDRESEQYF	Clonotype83	TRB	TRBV14	CASSFWGDEQYF
	Clonotype81	TRA	TRAV14D-1	CAATANSGTYQRF	Clonotype83	TRA	TRAV12D-3	CALSDRGSAGNKLTF
	Clonotype82	TRB	TRBV12-1	CASSFLSYEQYF	Clonotype84	TRB	TRBV17	CASWGTNTGQLYF
	Clonotype82	TRA	TRAV19	CAAVRTGNTGKLIF	Clonotype84	TRA	TRAV16D-DV11	CAMRESMNYNQGKLIF
	Clonotype83	TRB	TRBV12-2	CASDRDRAETLYF	Clonotype85	TRB	TRBV13-3	CASSRDRANERLFF
	Clonotype83	TRA	TRAV16	CAMREGPGTGYQNFYF	Clonotype85	TRA	TRAV14N-3	CAASAASSGQKLVF
	Clonotype84	TRB	TRBV12-1	CASSRHISNERLFF	Clonotype86	TRA	TRAV7-5	CAVSMMSNYNVLYF
	Clonotype84	TRA	TRAV6-5	CALSGNTNTGKLTF	Clonotype87	TRB	TRBV5	CASSQEGLANTEVFF
	Clonotype85	TRB	TRBV12-1	CASSLGWGYAEQFF	Clonotype88	TRA	TRAV9-1	CAVSAWYNQGKLIF
	Clonotype85	TRA	TRAV10	CAAREGGANTGKLTF	Clonotype89	TRB	TRBV16	CASSALRGTEVFF
	Clonotype86	TRB	TRBV12-2	CASSFTGTGGYEQYF	Clonotype89	TRA	TRAV13-1	CALGGSNAKLTF
	Clonotype86	TRA	TRAV8-1	CATDADTGYQNFYF	Clonotype90	TRB	TRBV3	CASSLGLALEQYF
	Clonotype86	TRA	TRAV7D-3	CAVGPNTGYQNFYF	Clonotype90	TRA	TRAV13-4-DV7	CAMDRDYGNEKITF
	Clonotype87	TRB	TRBV12-2	CASGAGLGGPYEQYF	Clonotype91	TRB	TRBV15	CASSSGGRGEQYF
	Clonotype87	TRA	TRAV3-1	CAVSWQGGRALIF	Clonotype91	TRA	TRAV13-1	CALDWATGGNNKLTF
	Clonotype88	TRB	TRBV12-2	CASSPQGVSNERLFF	Clonotype92	TRB	TRBV5	CASSQTTLSGNTLYF
	Clonotype88	TRA	TRAV14D-2	CAASAATGGNNKLTF	Clonotype92	TRA	TRAV7D-4	CAASPSSGSWQLIF
	Clonotype88	TRA	TRAV6-7-DV9	CALSDNGGSNYKLTF	Clonotype93	TRB	TRBV3	CASSSGGGTEVFF
	Clonotype89	TRB	TRBV13-1	CASSEGYEQYF	Clonotype93	TRA	TRAV14D-2	CAASQSSSGSWQLIF
	Clonotype90	TRB	TRBV13-1	CASRNYAEQFF	Clonotype93	TRA	TRAV7D-5	CAVSRANSGTYQRF
	Clonotype90	TRA	TRAV10N	CAASNSAGNKLTF	Clonotype94	TRB	TRBV16	CASSLGLGGYNYAEQFF
	Clonotype91	TRB	TRBV13-1	CASSDGGAEQYF	Clonotype94	TRB	TRBV4	CASSLGLGNAEQFF
	Clonotype91	TRB	TRBV26	CASSLQNTLYF	Clonotype94	TRA	TRAV6D-3	CAMSDHNSGTYQRF
	Clonotype91	TRA	TRAV13-1	CAVIMDSNYQLIW	Clonotype94	TRA	TRAV8D-2	CATLTTASLGKLQF
	Clonotype91	TRA	TRAV9-4	CAVSVSNTNKVVF	Clonotype95	TRB	TRBV5	CASSQEGTGGYEQYF
	Clonotype92	TRB	TRBV13-1	CASSDGGAEQYF	Clonotype95	TRA	TRAV9N-4	CALSRYGSSGNKLIF
	Clonotype92	TRA	TRAV13-1	CAVIMDSNYQLIW	Clonotype96	TRB	TRBV31	CAWSLARGLGQDTQYF
	Clonotype93	TRB	TRBV13-1	CASSGLGETLYF	Clonotype96	TRA	TRAV16N	CAMRETSSGSWQLIF
	Clonotype93	TRB	TRBV12-2	CASSLDNYNQAPLF	Clonotype96	TRA	TRAV12D-3	CAPPNNYAQGLTF
	Clonotype93	TRA	TRAV7D-2	CAAHSNNRIFF	Clonotype97	TRB	TRBV3	CASSFDRGLEQYF
	Clonotype93	TRA	TRAV14D-2	CAASVRTGGYKVVF	Clonotype97	TRA	TRAV12-3	CALRASSSFSKLVF
	Clonotype94	TRB	TRBV20	CGARRENSDYTF	Clonotype98	TRB	TRBV2	CASSQDGLGGPQYF
	Clonotype94	TRA	TRAV13-1	CALDSSNTNKVVF	Clonotype98	TRA	TRAV12D-3	CALSDRGSNAKLTF
	Clonotype95	TRB	TRBV5	CASSQGVEQYF	Clonotype99	TRB	TRBV3	CASSSDKLDTQYF
	Clonotype95	TRA	TRAV5-4	CAAGGSANKMIF	Clonotype99	TRA	TRAV16N	CAMREDPGTGSNRLTF
	Clonotype96	TRB	TRBV16	CASSSQVFF	Clonotype99	TRA	TRAV5-1	CSASIFYGSSGNKLIF
	Clonotype96	TRA	TRAV7D-2	CAATITGNTGKLIF	Clonotype100	TRB	TRBV3	CASSFGQNTEVFF
	Clonotype97	TRB	TRBV20	CGARTGGWEQYF	Clonotype100	TRA	TRAV14D-2	CAASASSGSWQLIF
	Clonotype97	TRA	TRAV12D-2	CALSSDYSNNRLTL	Clonotype101	TRB	TRBV1	CTCSGDRDEQYF
	Clonotype98	TRB	TRBV20	CGARRGGTEVFF	Clonotype101	TRA	TRAV14-2	CAASTNYGNEKITF
	Clonotype98	TRA	TRAV16	CAMRERINNAGAKLTF	Clonotype102	TRB	TRBV3	CASSLLGATEVFF
	Clonotype99	TRA	TRAV13-2	CAIHVGDNSKLIW	Clonotype102	TRA	TRAV6-7-DV9	CALSRIASSSFSKLVF
	Clonotype100	TRB	TRBV31	CAWGTGAYAEQFF	Clonotype103	TRA	TRAV3D-3	CAVSANSGTYQRF
	Clonotype101	TRB	TRBV13-3	CASTGANERLFF	Clonotype104	TRB	TRBV3	CASSLAGQNTEVFF
	Clonotype102	TRB	TRBV13-3	CASSDFSYEQYF	Clonotype105	TRB	TRBV26	CASSLTGGPETLYF
	Clonotype103	TRB	TRBV13-3	CASGGANYEQYF	Clonotype106	TRB	TRBV2	CASSQVGFSQNTLYF
	Clonotype104	TRB	TRBV20	CGARDWAYAEQFF	Clonotype106	TRA	TRAV13D-2	CAGAGNTGKLIF
	Clonotype105	TRB	TRBV20	CGARDWGQNTLYF	Clonotype107	TRB	TRBV3	CASSSGLGGVEQYF
	Clonotype105	TRA	TRAV21-DV12	CILRGSAKLIF	Clonotype107	TRB	TRBV1	CTCSADPWGGETLYF
	Clonotype106	TRB	TRBV26	CASSPQGTEVFF	Clonotype107	TRA	TRAV13-1	CALANYGNEKITF
	Clonotype106	TRB	TRBV31	CAWRRQTQNTLYF	Clonotype108	TRB	TRBV3	CASSLGDWGYEQYF
	Clonotype106	TRA	TRAV8N-2	CAPSNYNVLYF	Clonotype108	TRA	TRAV13-2	CALSYGDNSKLIW
	Clonotype106	TRA	TRAV7-6	CAVRANYGNEKITF	Clonotype108	TRA	TRAV9-2	CVLSATEGADRLTF
	Clonotype107	TRB	TRBV13-2	CASGDSKNTLYF	Clonotype109	TRB	TRBV13-3	CASSDASGGSYAEQFF
	Clonotype107	TRA	TRAV3D-3	CAVDTNAYKVIF	Clonotype109	TRA	TRAV7D-2	CAARTGGYKVVF
	Clonotype108	TRB	TRBV13-2	CASGDSKNTLYF	Clonotype110	TRB	TRBV3	CASSLQGRDTEVFF
	Clonotype108	TRA	TRAV3D-3	CAADTNAYKVIF	Clonotype110	TRA	TRAV9D-1	CAVSATSGSWQLIF
	Clonotype109	TRB	TRBV20	CGARDGGGNTLYF	Clonotype111	TRB	TRBV26	CASSSQGSQDTQYF
	Clonotype109	TRA	TRAV7-5	CAVTVNNAGAKLTF	Clonotype111	TRA	TRAV7-4	CAASVSGGNYKPTF
	Clonotype110	TRB	TRBV31	CAWSLGNNSPLYF	Clonotype112	TRB	TRBV19	CASSITLFEQYF
	Clonotype110	TRA	TRAV12-3	CALNNAGAKLTF	Clonotype112	TRA	TRAV12-1	CALIEGGSAKLIF
	Clonotype111	TRB	TRBV20	CGASRWVQDTQYF	Clonotype113	TRB	TRBV5	CASSQGTGPSGNTLYF
	Clonotype111	TRA	TRAV12-2	CALANYGNEKITF	Clonotype113	TRA	TRAV5-4	CAASAGAGNTGKLIF
	Clonotype112	TRB	TRBV31	CAWSRTGGTEVFF	Clonotype114	TRB	TRBV26	CASSLNPANTEVFF
	Clonotype112	TRA	TRAV12-2	CALSDEAQVVGQLTF	Clonotype114	TRA	TRAV12D-3	CALPRNNYAQGLTF
	Clonotype113	TRB	TRBV13-1	CASSVGTDSDYTF	Clonotype115	TRB	TRBV15	CASSHRDWKDTQYF
	Clonotype113	TRA	TRAV6-7-DV9	CALSDRGLGNEKITF	Clonotype115	TRA	TRAV16N	CAMRDMDSNYQLIW
	Clonotype113	TRA	TRAV3-3	CAVSVKTEGADRLTF	Clonotype116	TRB	TRBV29	CASSLEGARNTEVFF
	Clonotype114	TRB	TRBV13-1	CASSANNNQAPLF	Clonotype116	TRA	TRAV16N	CAMRGDTNAYKVIF
	Clonotype114	TRB	TRBV12-2	CASSPGQANTGQLYF	Clonotype117	TRB	TRBV3	CASSLVQPNSDYTF
	Clonotype114	TRA	TRAV6D-6	CALGDLVASSGQKLVF	Clonotype117	TRA	TRAV19	CAAATGGNNKLTF
	Clonotype115	TRB	TRBV5	CASSTDSYEQYF	Clonotype118	TRB	TRBV3	CASSLVGSQNTLYF
	Clonotype115	TRA	TRAV16N	CAMREGLGTNAYKVIF	Clonotype118	TRA	TRAV14D-1	CAASWYNQGKLIF
	Clonotype116	TRB	TRBV31	CAWSLERNTEVFF	Clonotype119	TRB	TRBV3	CASSRLGNQDTQYF
	Clonotype116	TRA	TRAV14D-1	CAASDYNQGKLIF	Clonotype119	TRA	TRAV6-7-DV9	CALSDAGYQNFYF
	Clonotype117	TRB	TRBV31	CAWSPRDFYEQYF	Clonotype120	TRB	TRBV3	CASSSLGNQDTQYF
	Clonotype117	TRA	TRAV14D-2	CAASSNTGYQNFYF	Clonotype120	TRA	TRAV6-7-DV9	CALSDAGYQNFYF
	Clonotype118	TRB	TRBV13-1	CASSTGGRPEQYF	Clonotype121	TRB	TRBV29	CASTGLGGRRAETLYF
	Clonotype118	TRA	TRAV6-7-DV9	CALRASSGSWQLIF	Clonotype122	TRB	TRBV1	CTCSAVRGNTEVFF
	Clonotype119	TRB	TRBV29	CASKANQDTQYF	Clonotype123	TRB	TRBV19	CASSIFGQYEQYF
	Clonotype120	TRB	TRBV16	CASSIGTKQYF	Clonotype123	TRA	TRAV1	CAAATSSGQKLVF
	Clonotype121	TRB	TRBV26	CASSLGNTLYF	Clonotype124	TRB	TRBV1	CTCSGDRGDERLFF
	Clonotype122	TRB	TRBV4	CASSYANTEVFF	Clonotype124	TRA	TRAV13D-2	CAIATSSGQKLVF
	Clonotype123	TRB	TRBV17	CASSRDNSDYTF	Clonotype124	TRA	TRAV7-3	CAVKGTQVVGQLTF
	Clonotype123	TRA	TRAV13D-2	CAIVMGYKLTF	Clonotype125	TRB	TRBV5	CASSHLVWGASAETLYF
	Clonotype124	TRB	TRBV5	CASSQGVKDTQYF	Clonotype125	TRB	TRBV12-1	CASSLGQGSNERLFF
	Clonotype124	TRA	TRAV4D-4	CAAGIYAQGLTF	Clonotype125	TRA	TRAV4D-4	CAAEAWYNQGKLIF
	Clonotype125	TRB	TRBV13-1	CASSDPGLGYEQYF	Clonotype126	TRB	TRBV15	CASSRTGANTGQLYF
	Clonotype125	TRA	TRAV13D-2	CARSSNTNKVVF	Clonotype126	TRA	TRAV13D-2	CAPRGAGGNYKPTF
	Clonotype126	TRB	TRBV5	CASSQGNQDTQYF	Clonotype127	TRB	TRBV17	CASSELGGANTGQLYF
	Clonotype126	TRA	TRAV13D-2	CAIDNTNTGKLTF	Clonotype127	TRA	TRAV7-5	CAVSMNSNNRIFF
	Clonotype127	TRB	TRBV13-2	CASGGQRNSDYTF	Clonotype128	TRB	TRBV19	CASSPGSGNTLYF
	Clonotype127	TRA	TRAV13D-2	CAIDAPSNYQLIW	Clonotype128	TRA	TRAV12D-2	CALSVQGGSAKLIF
	Clonotype127	TRA	TRAV12-3	CALLYGSSGNKLIF	Clonotype129	TRB	TRBV15	CASSLALGNTGQLYF
	Clonotype128	TRB	TRBV13-1	CASSEWGAQDTQYF	Clonotype129	TRA	TRAV9D-1	CAVSAGTGGYKVVF
	Clonotype128	TRA	TRAV13D-2	CAIVRNSNNRIFF	Clonotype130	TRB	TRBV19	CASSIQINTEVFF
	Clonotype128	TRA	TRAV6-5	CALSDYNYQLIW	Clonotype130	TRA	TRAV7-4	CAASEASSGSWQLIF
	Clonotype129	TRB	TRBV13-1	CASSEGTGNSDYTF	Clonotype131	TRB	TRBV3	CASSLAVDRGDSDYTF
	Clonotype129	TRB	TRBV1	CTCSAGGNSPLYF	Clonotype131	TRB	TRBV29	CASSTPPGTNYAEQFF
	Clonotype129	TRA	TRAV8-1	CATDLSGSFNKLTF	Clonotype131	TRA	TRAV16N	CAASNTNTGKLTF
	Clonotype130	TRB	TRBV13-2	CASGDEGNQAPLF	Clonotype131	TRA	TRAV10N	CAASRSAGNKLTF
	Clonotype130	TRA	TRAV14D-1	CAASAPSGSWQLIF	Clonotype132	TRB	TRBV29	CASSLSILGVGAEQFF
	Clonotype130	TRA	TRAV13-1	CALNYGSSGNKLIF	Clonotype132	TRA	TRAV8D-2	CATDATTGYQNFYF
	Clonotype131	TRB	TRBV20	CGARPGTGRDTQYF	Clonotype133	TRB	TRBV23	CSSSPGPGDNSPLYF
	Clonotype131	TRA	TRAV5D-4	CAASNYQLIW	Clonotype133	TRA	TRAV6-3	CAMRDPGTGSNRLTF
	Clonotype132	TRB	TRBV29	CASSAPGERLFF	Clonotype134	TRB	TRBV1	CTCSAEGRENTLYF
	Clonotype132	TRB	TRBV1	CTCSAGNSGNTLYF	Clonotype134	TRA	TRAV3-3	CAVGLNYAQGLTF
	Clonotype132	TRA	TRAV12D-2	CALSAGSFNKLTF	Clonotype135	TRB	TRBV1	CTCSAVDREGEQYF
	Clonotype133	TRB	TRBV13-1	CASRTGAGTGQLYF	Clonotype135	TRA	TRAV12D-1	CALIMSNYNVLYF
	Clonotype133	TRA	TRAV12-2	CALTGSWQLIF	Clonotype136	TRB	TRBV19	CASSQDWGDEQYF
	Clonotype134	TRB	TRBV29	CASSKSQNTLYF	Clonotype136	TRA	TRAV12-2	CALSDLSGSGGKLTL
	Clonotype134	TRA	TRAV7D-2	CAASPNTNTGKLTF	Clonotype137	TRB	TRBV2	CASSQARGAGQDTQYF
	Clonotype135	TRB	TRBV5	CASSRQGFAEQFF	Clonotype137	TRA	TRAV16	CAMRESSSGSWQLIF
	Clonotype135	TRA	TRAV6D-6	CALGRSSALGRLHF	Clonotype138	TRB	TRBV4	CASSLRGQEGNERLFF
	Clonotype135	TRA	TRAV7N-4	CAVSVHNYAQGLTF	Clonotype138	TRA	TRAV19	CAAGDYGNEKITF
	Clonotype136	TRB	TRBV17	CASSRDNSDYTF	Clonotype139	TRB	TRBV17	CASSRGLGGPNTGQLYF
	Clonotype136	TRA	TRAV9-2	CVLSAQGQGKLIF	Clonotype140	TRB	TRBV1	CTCSPGQGSAETLYF
	Clonotype137	TRB	TRBV13-2	CASVRNSGNTLYF	Clonotype140	TRA	TRAV4D-4	CAADGQGGRALIF
	Clonotype137	TRA	TRAV8D-1	CAILATGGNNKLTF	Clonotype141	TRB	TRBV1	CTCSAGLGFQNTLYF
	Clonotype138	TRB	TRBV13-1	CASSEVQGSNTLYF	Clonotype141	TRA	TRAV1	CAVSDNYAQGLTF
	Clonotype138	TRA	TRAV7-5	CAVSASSSFSKLVF	Clonotype142	TRB	TRBV19	CASSIHWGEREQYF
	Clonotype139	TRB	TRBV13-1	CASSDGTGGNTLYF	Clonotype142	TRA	TRAV10N	CAARANSAGNKLTF
	Clonotype139	TRA	TRAV9N-4	CALSFNMGYKLTF	Clonotype142	TRA	TRAV13N-3	CAMEMSNYNVLYF
	Clonotype140	TRB	TRBV20	CGARELGFAETLYF	Clonotype143	TRB	TRBV19	CASSMGGYNSPLYF
	Clonotype140	TRA	TRAV6N-5	CALGNTGYQNFYF	Clonotype143	TRA	TRAV9N-4	CALSPNSGTYQRF
	Clonotype141	TRB	TRBV20	CGARDRGNNERLFF	Clonotype144	TRB	TRBV15	CASSLEWEAGAETLYF
	Clonotype141	TRA	TRAV7D-3	CAVSQRNSNNRIFF	Clonotype144	TRA	TRAV6N-6	CALQDYSNNRLTL
	Clonotype142	TRB	TRBV13-1	CASSTGGAYAEQFF	Clonotype145	TRB	TRBV23	CSSSHRTGGRQNTLYF
	Clonotype142	TRA	TRAV6D-3	CAMSDRDYSNNRLTL	Clonotype145	TRA	TRAV12D-2	CALSDRDYNQGKLIF
	Clonotype143	TRB	TRBV5	CASSQTGRSPLYF	Clonotype146	TRB	TRBV16	CASSLGLGYNYAEQFF
	Clonotype143	TRA	TRAV5-4	CAASGGGTGSKLSF	Clonotype146	TRA	TRAV15D-2-DV6D-2	CALSGRGSNYNVLYF
	Clonotype144	TRB	TRBV31	CAWRDWGGQNTLYF	Clonotype147	TRB	TRBV19	CASSMHRTNTGQLYF
	Clonotype144	TRA	TRAV6D-6	CALGEDTNAYKVIF	Clonotype147	TRA	TRAV13-1	CAFTGANTGKLTF
	Clonotype145	TRB	TRBV2	CASSQEGNTLYF	Clonotype147	TRA	TRAV6N-5	CALGGQNQGGSAKLIF
	Clonotype145	TRA	TRAV9-4	CAVSANGGSNYKLTF	Clonotype148	TRB	TRBV19	CASSKGGSSAETLYF
	Clonotype146	TRB	TRBV13-2	CASDRDRAETLYF	Clonotype148	TRA	TRAV6-1	CVLGDLGDNSKLIW
	Clonotype146	TRA	TRAV16	CAMREGPGTGYQNFYF	Clonotype149	TRB	TRBV19	CASSIGTGGAYEQYF
	Clonotype147	TRB	TRBV13-3	CASSQGSGNTLYF	Clonotype149	TRA	TRAV12D-2	CALSEQGGSAKLIF
	Clonotype147	TRA	TRAV19	CAAGVGYGNEKITF	Clonotype150	TRB	TRBV12-2	CATTGDAEQFF
	Clonotype148	TRB	TRBV13-1	CASSEGTGNSDYTF	Clonotype150	TRA	TRAV11	CVVGDRGSALGRLHF
	Clonotype148	TRB	TRBV12-2	CASSLDNERLFF	Clonotype151	TRB	TRBV12-2	CASGEGNYEQYF
	Clonotype148	TRA	TRAV14-3	CAAMDQGGSAKLIF	Clonotype151	TRA	TRAV6-1	CVLGESSGSWQLIF
	Clonotype149	TRB	TRBV20	CGARPGTGRDTQYF	Clonotype152	TRB	TRBV12-2	CASGKGESSDYTF
	Clonotype149	TRA	TRAV14D-2	CAASANSAGNKLTF	Clonotype153	TRB	TRBV12-1	CASSLGQNSDYTF
	Clonotype150	TRB	TRBV16	CASSWAAEQFF	Clonotype153	TRA	TRAV1	CAVSSDTNAYKVIF
	Clonotype150	TRA	TRAV6-7-DV9	CALSHDSGYNKLTF	Clonotype154	TRB	TRBV12-2	CASSRDSQDTQYF
	Clonotype151	TRA	TRAV7D-2	CAASAAGGYKVVF	Clonotype154	TRA	TRAV13D-1	CAMDFYGSSGNKLIF
	Clonotype152	TRB	TRBV5	CASSPRDNYAEQFF	Clonotype155	TRB	TRBV12-2	CASSEDSQDTQYF
	Clonotype153	TRB	TRBV17	CASSRLGGSEQYF	Clonotype155	TRA	TRAV13-1	CALDGYGSSGNKLIF
	Clonotype154	TRB	TRBV13-2	CASGGHLNYAEQFF	Clonotype156	TRB	TRBV12-2	CASSLRGQYEQYF
	Clonotype155	TRB	TRBV13-2	CASGGHLNYAEQFF	Clonotype156	TRA	TRAV16N	CAMREGDNAGAKLTF
	Clonotype155	TRA	TRAV6D-6	CALGELPGGSNAKLTF	Clonotype157	TRB	TRBV12-2	CASGDSPNTEVFF
	Clonotype156	TRB	TRBV13-1	CASSDTGGNYAEQFF	Clonotype157	TRA	TRAV14-3	CAAGGNTNKVVF
	Clonotype157	TRB	TRBV2	CASSQAENQAPLF	Clonotype158	TRB	TRBV12-2	CASSLDWGQDTQYF
	Clonotype158	TRB	TRBV26	CASSSSGNTLYF	Clonotype159	TRB	TRBV12-2	CASGEGGYDSPLYF
	Clonotype158	TRA	TRAV8-1	CATDSNTNKVVF	Clonotype159	TRA	TRAV7D-2	CAAGGGFNKLTF
	Clonotype158	TRA	TRAV9-4	CAVSAGSNNRIFF	Clonotype159	TRA	TRAV9N-4	CALSPNSGTYQRF
	Clonotype159	TRB	TRBV13-3	CASSPQGDFYEQYF	Clonotype160	TRB	TRBV12-1	CASSLWGGDYEQYF
	Clonotype159	TRA	TRAV1	CAVRDSNYQLIW	Clonotype160	TRA	TRAV1	CAVREDTNTGKLTF
	Clonotype160	TRB	TRBV13-3	CASPIWGGAGQLYF	Clonotype161	TRB	TRBV12-2	CASSLEGQQDTQYF
	Clonotype160	TRB	TRBV13-3	CASSETGLNQAPLF	Clonotype161	TRA	TRAV6D-6	CALGPYGSSGNKLIF
	Clonotype160	TRA	TRAV1	CAVRDSNYQLIW	Clonotype162	TRB	TRBV12-2	CASSMGLGGREQYF
	Clonotype161	TRB	TRBV5	CASSQLGPYAEQFF	Clonotype162	TRA	TRAV19	CAASSSFSKLVF
	Clonotype161	TRB	TRBV3	CASSWGQSNERLFF	Clonotype163	TRB	TRBV12-2	CASGMRGSNSPLYF
	Clonotype161	TRA	TRAV4-4-DV10	CAAESSNTNKVVF	Clonotype163	TRA	TRAV16N	CAMREENYGSSGNKLIF
	Clonotype161	TRA	TRAV7D-2	CAASMVSSGSWQLIF	Clonotype164	TRB	TRBV12-2	CASGGLGGRNAEQFF
	Clonotype162	TRB	TRBV31	CAWSLGTTSQNTLYF	Clonotype165	TRB	TRBV12-1	CASSLSGGSAETLYF
	Clonotype162	TRA	TRAV7D-2	CAARAGNKLTF	Clonotype166	TRB	TRBV12-1	CASSKGLGGLYEQYF
	Clonotype163	TRB	TRBV13-1	CASSDAREGTGQLYF	Clonotype166	TRA	TRAV7D-2	CAASGNNNAPRF
	Clonotype163	TRA	TRAV7D-2	CAANSAGNKLTF	Clonotype167	TRB	TRBV12-1	CASSPGLGNYAEQFF
	Clonotype164	TRB	TRBV29	CASSGTGASDYTF	Clonotype167	TRA	TRAV7-1	CAVSIWNTGKLTF
	Clonotype164	TRB	TRBV12-2	CASSPRAGTGGYEQYF	Clonotype168	TRB	TRBV12-1	CASSPQGAHTGQLYF
	Clonotype164	TRA	TRAV7-4	CAQWGYNQGKLIF	Clonotype168	TRA	TRAV7D-2	CAASGSGGNYKPTF
	Clonotype165	TRB	TRBV17	CASSWTGGSEQYF	Clonotype169	TRB	TRBV12-2	CASSLDWGDYAEQFF
	Clonotype165	TRA	TRAV4-4-DV10	CAAASTPGSGGKLTL	Clonotype169	TRA	TRAV6D-6	CALGHNYAQGLTF
	Clonotype165	TRA	TRAV6-5	CAPIASSSFSKLVF	Clonotype170	TRB	TRBV12-2	CASSLGGGRAETLYF
	Clonotype166	TRB	TRBV2	CASQDWGGLEQYF	Clonotype170	TRA	TRAV3-3	CAVSGPGNYKYVF
	Clonotype166	TRA	TRAV6D-3	CAMSETQVVGQLTF	Clonotype171	TRB	TRBV12-2	CASSPGQNNYAEQFF
	Clonotype166	TRA	TRAV3-1	CAVSASSGSWQLIF	Clonotype171	TRA	TRAV10N	CAAPASSGSWQLIF
	Clonotype167	TRB	TRBV5	CASSQAQGGAEQFF	Clonotype172	TRB	TRBV12-2	CASSLDPGSAETLYF
	Clonotype167	TRA	TRAV12D-2	CALGRGTQVVGQLTF	Clonotype172	TRA	TRAV9N-4	CALSMSPGSFNKLTF
	Clonotype167	TRA	TRAV5-1	CSANDYSNNRLTL	Clonotype173	TRB	TRBV12-2	CASGEGTGGYAEQFF
	Clonotype168	TRB	TRBV17	CASRRGGRAEQFF	Clonotype173	TRA	TRAV12D-3	CALSPLDTNAYKVIF
	Clonotype168	TRA	TRAV12D-3	CALRSGSWQLIF	Clonotype174	TRB	TRBV12-1	CASSPRTGGDERLFF
	Clonotype169	TRB	TRBV26	CASSQANSDYTF	Clonotype174	TRA	TRAV6N-7	CALAPDTNAYKVIF
	Clonotype169	TRA	TRAV7-5	CAVLNTGGLSGKLTF	Clonotype175	TRB	TRBV12-2	CASSLEGLGGYEQYF
	Clonotype170	TRB	TRBV13-3	CASRPGQRNERLFF	Clonotype175	TRA	TRAV6-7-DV9	CALSDHIASSSFSKLVF
	Clonotype170	TRA	TRAV9D-3	CAVSMRNMGYKLTF	Clonotype176	TRB	TRBV12-2	CASSPPGLGIQDTQYF
	Clonotype171	TRB	TRBV13-1	CASSDANRLYAEQFF	Clonotype176	TRA	TRAV7-3	CAVSIGTGGYKVVF
	Clonotype171	TRA	TRAV7D-2	CAASPITGNTGKLIF	Clonotype176	TRA	TRAV3D-3	CAVSTGTGGYKVVF
	Clonotype172	TRB	TRBV17	CASSRVWGYEQYF	Clonotype177	TRB	TRBV12-2	CASGDPGLGGASAETLYF
	Clonotype172	TRA	TRAV12D-3	CALTSSSFSKLVF	Clonotype177	TRA	TRAV6N-7	CALGSYGSSGNKLIF
	Clonotype173	TRB	TRBV14	CASSHNNQAPLF	Clonotype177	TRA	TRAV7N-6	CAVSTTASLGKLQF
	Clonotype173	TRA	TRAV5-1	CSASILSGSWQLIF
	Clonotype174	TRB	TRBV13-2	CASGDPGQIYEQYF
	Clonotype174	TRB	TRBV1	CTCRADSSGNTLYF
	Clonotype174	TRA	TRAV12D-3	CALSDRMGYKLTF
	Clonotype174	TRA	TRAV3D-3	CAVSATEGADRLTF
	Clonotype175	TRB	TRBV31	CAWSLLGGSAETLYF
	Clonotype175	TRA	TRAV12D-3	CALVNTEGADRLTF
	Clonotype176	TRB	TRBV15	CASSLTGYEQYF
	Clonotype176	TRA	TRAV6D-6	CALGDQAGYQNFYF
	Clonotype177	TRB	TRBV13-1	CASSGGLINYAEQFF
	Clonotype177	TRA	TRAV12D-3	CALSENYGNEKITF
	Clonotype178	TRB	TRBV2	CASSQEGDTEVFF
	Clonotype178	TRA	TRAV12D-3	CALREDYSNNRLTL
	Clonotype179	TRB	TRBV29	CASSPGPQDTQYF
	Clonotype179	TRA	TRAV16N	CAMREGSNSGTYQRF
	Clonotype180	TRB	TRBV13-3	CASSELGVYAEQFF
	Clonotype180	TRA	TRAV6-7-DV9	CALRVNTGNYKYVF
	Clonotype181	TRA	TRAV3-4	CAVPGYQNFYF
	Clonotype182	TRA	TRAV7-3	CAVSVRNSNNRIFF
	Clonotype183	TRB	TRBV29	CASSLLGGQNTLYF
	Clonotype184	TRA	TRAV9D-1	CAVTLGANTGKLTF
	Clonotype185	TRB	TRBV31	CAWSLRLGEGQDTQYF
	Clonotype186	TRB	TRBV15	CASSRQGRDTQYF
	Clonotype187	TRB	TRBV3	CASSGGQNTEVFF
	Clonotype187	TRA	TRAV4-3	CAAHSNNRIFF
	Clonotype187	TRA	TRAV14-2	CAASASSGSWQLIF
	Clonotype188	TRB	TRBV31	CAWSRRGLLSNERLFF
	Clonotype188	TRA	TRAV4D-4	CAARNNNNAPRF
	Clonotype189	TRB	TRBV17	CASSGTGAQNTLYF
	Clonotype189	TRA	TRAV13-1	CALSASLGKLQF
	Clonotype190	TRB	TRBV1	CTCSAERDTQYF
	Clonotype190	TRA	TRAV4D-4	CAAEKGADRLTF
	Clonotype191	TRB	TRBV4	CASRQTGGQDTQYF
	Clonotype191	TRA	TRAV4-4-DV10	CAASSSGSWQLIF
	Clonotype192	TRB	TRBV16	CASSLSDTGQLYF
	Clonotype192	TRA	TRAV13D-4	CAMNLNYNQGKLIF
	Clonotype193	TRB	TRBV3	CASSSGTGVEQYF
	Clonotype193	TRA	TRAV7D-2	CAARGNYAQGLTF
	Clonotype194	TRB	TRBV3	CASSLDRDYEQYF
	Clonotype194	TRA	TRAV13-1	CALERPGTGSNRLTF
	Clonotype195	TRB	TRBV15	CASSTDRGLEQYF
	Clonotype195	TRA	TRAV4D-4	CAAEANTGYQNFYF
	Clonotype196	TRB	TRBV4	CASSLTGGAYEQYF
	Clonotype196	TRA	TRAV12D-3	CALSDRGANTGKLTF
	Clonotype196	TRA	TRAV21-DV12	CILKRRMNQGGSAKLIF
	Clonotype197	TRB	TRBV4	CASRDWGETAEQFF
	Clonotype197	TRA	TRAV9D-3	CAVKDSGTYQRF
	Clonotype198	TRB	TRBV31	CAWSTGRGSYNSPLYF
	Clonotype198	TRA	TRAV3D-3	CAVDTNAYKVIF
	Clonotype199	TRB	TRBV31	CAWSVGRNSYNSPLYF
	Clonotype199	TRA	TRAV3D-3	CAVRNYAQGLTF
	Clonotype200	TRB	TRBV3	CASSLAGNTEVFF
	Clonotype200	TRA	TRAV14-2	CAASDNNAGAKLTF
	Clonotype200	TRA	TRAV12D-2	CALSQSSNTNKVVF
	Clonotype201	TRB	TRBV17	CASKPGQGNTEVFF
	Clonotype201	TRA	TRAV10N	CAASSSNNRIFF
	Clonotype202	TRB	TRBV16	CASSSDWVYEQYF
	Clonotype202	TRA	TRAV4D-4	CAAEAPNTGYQNFYF
	Clonotype202	TRA	TRAV13N-1	CAMDALASSSFSKLVF
	Clonotype203	TRB	TRBV26	CASSQQTGTEVFF
	Clonotype203	TRA	TRAV10	CAASSNTNKVVF
	Clonotype204	TRB	TRBV26	CASSLYSNTEVFF
	Clonotype204	TRA	TRAV7D-2	CAARATSSGQKLVF
	Clonotype205	TRB	TRBV4	CASSRTGGPYEQYF
	Clonotype205	TRA	TRAV9D-3	CAGASSGSWQLIF
	Clonotype206	TRB	TRBV1	CTCSGQQDTQYF
	Clonotype206	TRA	TRAV7D-2	CAALTSGGNYKPTF
	Clonotype207	TRB	TRBV29	CASSFLGGIYEQYF
	Clonotype207	TRA	TRAV12-3	CALNYNQGKLIF
	Clonotype208	TRB	TRBV26	CASSWTGGSEQYF
	Clonotype208	TRA	TRAV3D-3	CAVRGNSNNRIFF
	Clonotype209	TRB	TRBV5	CASSQEGTGGYEQYF
	Clonotype209	TRA	TRAV9-4	CAVSPYGSSGNKLIF
	Clonotype210	TRB	TRBV2	CASSQGHNYAEQFF
	Clonotype210	TRA	TRAV9D-3	CAVSMRGSALGRLHF
	Clonotype211	TRB	TRBV3	CASSLGRDDTQYF
	Clonotype211	TRA	TRAV5-4	CAAQEASSSFSKLVF
	Clonotype212	TRB	TRBV15	CASSSGNQDTQYF
	Clonotype212	TRA	TRAV5D-4	CAASVITGNTGKLIF
	Clonotype213	TRB	TRBV31	CAWSLRQGDGQNTLYF
	Clonotype213	TRA	TRAV16N	CAMRGASSGSWQLIF
	Clonotype214	TRB	TRBV4	CASSYQGAYAEQFF
	Clonotype214	TRA	TRAV12-1	CALSGPSSGSWQLIF
	Clonotype215	TRB	TRBV31	CAWSPPLGDGQDTQYF
	Clonotype215	TRA	TRAV16N	CAMREASSGSWQLIF
	Clonotype216	TRB	TRBV13-3	CASSDANWGGYEQYF
	Clonotype216	TRA	TRAV16	CAMREVMQQGTGSKLSF
	Clonotype217	TRB	TRBV2	CASSQVGAQDTQYF
	Clonotype217	TRA	TRAV16	CAMREGWATGGNNKLTF
	Clonotype218	TRB	TRBV29	CASSFTPRGGTQYF
	Clonotype218	TRA	TRAV19	CAAGAGGSNAKLTF
	Clonotype219	TRB	TRBV3	CASSRDNNERLFF
	Clonotype219	TRA	TRAV14D-3-DV8	CAASVNSGTYQRF
	Clonotype220	TRB	TRBV3	CASSLVQNTEVFF
	Clonotype220	TRA	TRAV19	CAAGMNQGGSAKLIF
	Clonotype221	TRB	TRBV12-2	CASGQGQGYTGQLYF
	Clonotype221	TRB	TRBV16	CASSSGHQDTQYF
	Clonotype221	TRA	TRAV14D-1	CAASEDSNYQLIW
	Clonotype222	TRB	TRBV14	CASTRAANTEVFF
	Clonotype222	TRA	TRAV14D-1	CAASASSGTYQRF
	Clonotype223	TRB	TRBV2	CASSQEGDNYEQYF
	Clonotype223	TRA	TRAV14D-1	CAAFDSGYNKLTF
	Clonotype224	TRB	TRBV1	CTCSAVNTEVFF
	Clonotype224	TRA	TRAV19	CAAGANVGDNSKLIW
	Clonotype225	TRB	TRBV3	CASRGTGQDTQYF
	Clonotype225	TRA	TRAV14-2	CAARWNNAGAKLTF
	Clonotype226	TRB	TRBV3	CASSSGQNTEVFF
	Clonotype226	TRA	TRAV14-2	CAASASSGSWQLIF
	Clonotype227	TRB	TRBV3	CASSFGQNTEVFF
	Clonotype227	TRA	TRAV14D-2	CAASASSGSWQLIF
	Clonotype228	TRB	TRBV4	CASSFDWGGYTQYF
	Clonotype228	TRA	TRAV14-3	CAASASNTGANTGKLTF
	Clonotype229	TRB	TRBV5	CASSQVRGDTGQLYF
	Clonotype229	TRA	TRAV6-7-DV9	CALSGYGNEKITF
	Clonotype230	TRA	TRAV3D-3	CAVKDYSNNRLTL
	Clonotype231	TRA	TRAV10N	CAAKDYSNNRLTL
	Clonotype232	TRB	TRBV3	CASSSGQSSYEQYF
	Clonotype233	TRB	TRBV16	CASSLGQGNSPLYF
	Clonotype234	TRB	TRBV15	CASSPGQNTGQLYF
	Clonotype235	TRB	TRBV13-3	CASSDGWGSSAETLYF
	Clonotype236	TRB	TRBV4	CASSYGWGSAETLYF
	Clonotype237	TRB	TRBV13-3	CASSDATQTSAETLYF
	Clonotype237	TRA	TRAV1	CAVRDSNYQLIW
	Clonotype238	TRB	TRBV23	CSSSQGTTNERLFF
	Clonotype238	TRA	TRAV13-1	CALASNTNKVVF
	Clonotype239	TRB	TRBV1	CTCSADGKDTQYF
	Clonotype239	TRA	TRAV8-1	CATDASSGSWQLIF
	Clonotype240	TRB	TRBV2	CASSQPGLGAYEQYF
	Clonotype240	TRB	TRBV3	CASSRLGNQDTQYF
	Clonotype240	TRA	TRAV6-7-DV9	CALSDAGYQNFYF
	Clonotype240	TRA	TRAV21-DV12	CILRVVSGGSNYKLTF
	Clonotype241	TRB	TRBV17	CASSRDWGLSYEQYF
	Clonotype241	TRA	TRAV10	CAASNNRIFF
	Clonotype242	TRB	TRBV14	CASSHGLGGDEQYF
	Clonotype242	TRA	TRAV7-1	CAVEWGNNRIFF
	Clonotype243	TRB	TRBV16	CASSLPGNTGQLYF
	Clonotype243	TRA	TRAV7D-2	CAARKYNQGKLIF
	Clonotype243	TRA	TRAV7N-6	CAVSKAGNYKYVF
	Clonotype244	TRB	TRBV4	CASSPDWGNYAEQFF
	Clonotype244	TRA	TRAV6N-6	CALSGTNSAGNKLTF
	Clonotype244	TRA	TRAV6D-5	CVLGAGNTGKLIF
	Clonotype245	TRB	TRBV5	CASSPPGGAGTGQLYF
	Clonotype245	TRA	TRAV12D-2	CALSEDYSNNRLTL
	Clonotype246	TRB	TRBV3	CASSLQGRGNTLYF
	Clonotype246	TRA	TRAV9-4	CAVSAGSNNRIFF
	Clonotype247	TRB	TRBV3	CASSLGSNQDTQYF
	Clonotype247	TRA	TRAV6-5	CALSDRSGSWQLIF
	Clonotype248	TRB	TRBV3	CASSLVGISYEQYF
	Clonotype248	TRB	TRBV3	CASSSPWGSAETLYF
	Clonotype248	TRA	TRAV4-3	CAAEADYGSSGNKLIF
	Clonotype249	TRB	TRBV3	CASSLGQSQNTLYF
	Clonotype249	TRA	TRAV17	CALEGYSNNRIFF
	Clonotype250	TRB	TRBV15	CASSPGTSQNTLYF
	Clonotype250	TRA	TRAV10	CAASKGGRALIF
	Clonotype251	TRB	TRBV19	CARSSGGSNERLFF
	Clonotype251	TRB	TRBV1	CTCRRGANTEVFF
	Clonotype251	TRA	TRAV10	CAPSNYAQGLTF
	Clonotype252	TRB	TRBV16	CASSSLRGGNTLYF
	Clonotype252	TRA	TRAV9N-4	CALSMASNYNVLYF
	Clonotype252	TRA	TRAV15-1-DV6-1	CALWELHLPGTGSNRLTF
	Clonotype253	TRB	TRBV16	CASSSGTGWYEQYF
	Clonotype253	TRA	TRAV7-1	CAVSMKGFASALTF
	Clonotype254	TRB	TRBV2	CASSQERDWAYEQYF
	Clonotype254	TRA	TRAV11	CVVAGTGGYKVVF
	Clonotype255	TRB	TRBV4	CASSCRDRDCERLFF
	Clonotype255	TRB	TRBV12-1	CASSRLGGSYEQYF
	Clonotype255	TRA	TRAV7D-2	CAASSPRGYQNFYF
	Clonotype256	TRB	TRBV1	CTCSAGSQNTLYF
	Clonotype256	TRA	TRAV10N	CAASGAGYNKLTF
	Clonotype257	TRB	TRBV16	CASSLAGNTGQLYF
	Clonotype257	TRA	TRAV3-3	CAVSGPASLGKLQF
	Clonotype258	TRB	TRBV13-2	CASGDAWGALAETLYF
	Clonotype258	TRA	TRAV3-3	CAVKNTGYQNFYF
	Clonotype259	TRB	TRBV2	CASSQTGGAWAEQFF
	Clonotype259	TRA	TRAV10	CAASRGSALGRLHF
	Clonotype260	TRB	TRBV29	CASSLGTDSGNTLYF
	Clonotype260	TRA	TRAV11	CVVGDRGSALGRLHF
	Clonotype261	TRB	TRBV16	CASSLTGSSYEQYF
	Clonotype261	TRA	TRAV6D-6	CALGDYGSSGNKLIF
	Clonotype262	TRB	TRBV2	CASSQDKGNTGQLYF
	Clonotype262	TRA	TRAV12D-3	CAPSPSSGSWQLIF
	Clonotype263	TRB	TRBV16	CASSFCGGNERLFF
	Clonotype263	TRA	TRAV12-1	CALSDLGGSNYKLTF
	Clonotype264	TRB	TRBV13-3	CASSDWGGRSSYEQYF
	Clonotype264	TRA	TRAV3D-3	CAVSAWVGTNTGKLTF
	Clonotype265	TRB	TRBV2	CASRSTGVDAETLYF
	Clonotype265	TRA	TRAV6N-7	CALGEPGSGGKLTL
	Clonotype266	TRB	TRBV16	CASSSGGGSYEQYF
	Clonotype266	TRA	TRAV14D-3-DV8	CAASAPSNNRLTL
	Clonotype267	TRA	TRAV5D-4	CAASRGGNTGKLIF
	Clonotype268	TRB	TRBV19	CASSINNNQAPLF
	Clonotype269	TRA	TRAV3-3	CAVSASSNTNKVVF
	Clonotype270	TRA	TRAV3D-3	CAVSPSSGSWQLIF
	Clonotype271	TRA	TRAV12-3	CALSGDSNYQLIW
	Clonotype272	TRB	TRBV2	CASSQAKGAGQDTQYF
	Clonotype273	TRB	TRBV2	CASSQARGGGEDTQYF
	Clonotype274	TRB	TRBV19	CASSDRGLSDYTF
	Clonotype274	TRA	TRAV4D-3	CAASGGSNYKLTF
	Clonotype275	TRB	TRBV17	CASSRSGTAANTEVFF
	Clonotype275	TRA	TRAV6D-6	CALGAPGIF
	Clonotype275	TRA	TRAV8N-2	CATTNSAGNKLTF
	Clonotype276	TRB	TRBV16	CASSLDLLVQDTQYF
	Clonotype276	TRA	TRAV13N-1	CAMDKNSGTYQRF
	Clonotype276	TRA	TRAV3D-3	CAVSVGNQGKLIF
	Clonotype277	TRB	TRBV26	CASSLPGHLSYEQYF
	Clonotype277	TRA	TRAV13-1	CALERGMGYKLTF
	Clonotype277	TRA	TRAV9-2	CVLSTNSAGNKLTF
	Clonotype278	TRB	TRBV19	CASSIAGGNTLYF
	Clonotype278	TRA	TRAV4D-4	CAAEDDTNAYKVIF
	Clonotype279	TRB	TRBV5	CASSPDWGGAGQNTLYF
	Clonotype279	TRA	TRAV9-1	CAVRDYANKMIF
	Clonotype280	TRB	TRBV3	CASSSGTGNNQAPLF
	Clonotype280	TRA	TRAV6D-3	CAMSDMGYKLTF
	Clonotype281	TRB	TRBV17	CASSRDLLTGWAEQFF
	Clonotype281	TRA	TRAV4D-4	CAAGLTGGNNKLTF
	Clonotype282	TRB	TRBV3	CASTPGGGSGNTLYF
	Clonotype282	TRA	TRAV8D-2	CATEMSNYNVLYF
	Clonotype283	TRB	TRBV16	CASSSGTLANSDYTF
	Clonotype283	TRA	TRAV9D-1	CAVSLNSGTYQRF
	Clonotype284	TRB	TRBV26	CASSPRTGPNERLFF
	Clonotype284	TRA	TRAV1	CAVRNYGSSGNKLIF
	Clonotype285	TRB	TRBV14	CASSFWTEDNQAPLF
	Clonotype285	TRA	TRAV12-1	CALSDNKYVF
	Clonotype286	TRB	TRBV3	CASSLGRRSQNTLYF
	Clonotype286	TRA	TRAV7-3	CAVRLTGGNNKLTF
	Clonotype287	TRB	TRBV26	CASSLRTGANSDYTF
	Clonotype287	TRA	TRAV6D-5	CVLGASSNTNKVVF
	Clonotype288	TRB	TRBV1	CTCSAGDRETEVFF
	Clonotype288	TRA	TRAV3D-3	CAVSSNTNKVVF
	Clonotype289	TRB	TRBV19	CASSTGYNSPLYF
	Clonotype289	TRA	TRAV9-2	CVLREGSSGNKLIF
	Clonotype290	TRB	TRBV3	CASSLLTGGAYEQYF
	Clonotype290	TRA	TRAV5-4	CAASWGSNNRIFF
	Clonotype291	TRB	TRBV1	CTCSAGNNNQAPLF
	Clonotype291	TRA	TRAV17	CALRPAGGNNKLTF
	Clonotype292	TRB	TRBV1	CTCSAVDREGTQYF
	Clonotype292	TRA	TRAV3D-3	CAVSAEGGRALIF
	Clonotype293	TRB	TRBV1	CTCSAGDRETEVFF
	Clonotype293	TRA	TRAV3D-3	CAVSAQGGRALIF
	Clonotype294	TRB	TRBV29	CASSLSMGANTGQLYF
	Clonotype294	TRA	TRAV6D-6	CALGDRYNQGKLIF
	Clonotype295	TRB	TRBV1	CTCSAGDREIEQYF
	Clonotype295	TRA	TRAV3D-3	CAVSAGNSGTYQRF
	Clonotype296	TRB	TRBV1	CTCSAGHANSDYTF
	Clonotype296	TRA	TRAV12D-2	CALSRVASSGSWQLIF
	Clonotype297	TRB	TRBV3	CASSWDKTSAETLYF
	Clonotype297	TRA	TRAV12D-3	CALSKGQGGRALIF
	Clonotype298	TRB	TRBV14	CASRVTGAANERLFF
	Clonotype298	TRA	TRAV9D-3	CAVSSNTGGLSGKLTF
	Clonotype299	TRB	TRBV13-2	CASGDRGLGASQNTLYF
	Clonotype299	TRA	TRAV11	CVVGDRGSALGRLHF
	Clonotype300	TRB	TRBV13-2	CASGDGPGQNSGNTLYF
	Clonotype300	TRA	TRAV16N	CAMREGLTGNYKYVF
	Clonotype301	TRB	TRBV16	CASSPSWGKNTEVFF
	Clonotype301	TRA	TRAV6-7-DV9	CALSDPPNTNKVVF
	Clonotype302	TRB	TRBV19	CASSGTGGAETLYF
	Clonotype303	TRB	TRBV19	CASSIASINQAPLF
	Clonotype304	TRB	TRBV19	CASSIGESAETLYF
	Clonotype305	TRA	TRAV12D-3	CALVNTEGADRLTF
	Clonotype306	TRB	TRBV14	CASSLGLGVSQNTLYF
	Clonotype307	TRB	TRBV19	CASSTTGGGYEQYF
	Clonotype307	TRA	TRAV13D-2	CAIAGGNNKLTF
	Clonotype308	TRB	TRBV3	CASSLVPGTGGYEQYF
	Clonotype308	TRA	TRAV4D-4	CAAHTNTGKLTF
	Clonotype309	TRB	TRBV19	CASSKGTTNSDYTF
	Clonotype309	TRA	TRAV7-3	CAVDSGTYQRF
	Clonotype310	TRB	TRBV19	CASSMLDRGTEVFF
	Clonotype310	TRA	TRAV4-3	CAADPGYQNFYF
	Clonotype311	TRB	TRBV3	CASSLVPGTGGYEQYF
	Clonotype311	TRA	TRAV9-2	CVFRSNNRIFF
	Clonotype312	TRB	TRBV4	CASSLGALGTSQNTLYF
	Clonotype312	TRA	TRAV9D-1	CAVSAAGSWQLIF
	Clonotype313	TRB	TRBV1	CTCSEGQNSGNTLYF
	Clonotype313	TRA	TRAV12D-2	CALSAGSFNKLTF
	Clonotype314	TRB	TRBV19	CASSIGQGYTEVFF
	Clonotype314	TRA	TRAV7D-2	CAASLSGGNYKPTF
	Clonotype315	TRB	TRBV19	CASIGTNSGNTLYF
	Clonotype315	TRA	TRAV12D-2	CARNSGGSNAKLTF
	Clonotype316	TRB	TRBV14	CASSLAPGGSQNTLYF
	Clonotype316	TRA	TRAV11	CVVGSAGNKLTF
	Clonotype317	TRB	TRBV1	CTCSSDWGGTETLYF
	Clonotype317	TRA	TRAV7-4	CAASELPNNNAPRF
	Clonotype318	TRB	TRBV19	CASSMRGRGTEVFF
	Clonotype318	TRA	TRAV6D-6	CALGEGNAYKVIF
	Clonotype319	TRB	TRBV19	CASSLTGGQDTQYF
	Clonotype319	TRA	TRAV5D-4	CAASGAGGYKVVF
	Clonotype320	TRB	TRBV19	CASSPTGANERLFF
	Clonotype320	TRA	TRAV6D-6	CALGDFYYAQGLTF
	Clonotype321	TRB	TRBV19	CASSIGLGGYEQYF
	Clonotype321	TRA	TRAV9-4	CAVSSMATGGNNKLTF
	Clonotype322	TRB	TRBV1	CTCSAEGGSGNTLYF
	Clonotype322	TRA	TRAV11	CVVGDRGSALGRLHF
	Clonotype323	TRB	TRBV16	CASSSKGWGNYAEQFF
	Clonotype323	TRA	TRAV16D-DV11	CAMREGYQGGRALIF
	Clonotype324	TRB	TRBV1	CTCSAGTGGADTQYF
	Clonotype324	TRA	TRAV14D-2	CAANTGNYKYVF
	Clonotype325	TRB	TRBV1	CTCSADGTANERLFF
	Clonotype325	TRA	TRAV14N-3	CAAIGGSALGRLHF
	Clonotype326	TRB	TRBV19	CASTPTGGNTGQLYF
	Clonotype327	TRB	TRBV19	CASRPGTDSGNTLYF
	Clonotype327	TRA	TRAV1	CAVRDSNYQLIW
	Clonotype328	TRB	TRBV19	CASRPGTGWGERLFF
	Clonotype328	TRA	TRAV13-1	CALERDNYAQGLTF
	Clonotype329	TRB	TRBV19	CASSIASGFQDTQYF
	Clonotype329	TRA	TRAV9-1	CAVSPDYSNNRLTL
	Clonotype330	TRB	TRBV1	CTCSADWGAAYAEQFF
	Clonotype330	TRA	TRAV6D-5	CVLGDDTGANTGKLTF
	Clonotype331	TRB	TRBV19	CASSIDLGGNYAEQFF
	Clonotype331	TRA	TRAV16	CAMRDVMNTEGADRLTF
	Clonotype332	TRA	TRAV19	CAAGAFGSGGKLTL
	Clonotype333	TRB	TRBV12-2	CASGVIYEQYF
	Clonotype334	TRB	TRBV12-2	CASGDADTQYF
	Clonotype334	TRA	TRAV19	CAAGAGNYKYVF
	Clonotype335	TRA	TRAV19	CAAGAGAGGNNKLTF
	Clonotype336	TRB	TRBV12-1	CASSLDQYEQYF
	Clonotype337	TRB	TRBV12-2	CASGESSYEQYF
	Clonotype337	TRA	TRAV1	CAVRDGNYQLIW
	Clonotype338	TRB	TRBV12-2	CASGDNSYEQYF
	Clonotype338	TRA	TRAV1	CAVIMSNYNVLYF
	Clonotype339	TRB	TRBV12-2	CASGGGAYEQYF
	Clonotype339	TRA	TRAV13-1	CALEGTNAYKVIF
	Clonotype340	TRB	TRBV12-2	CASSPTGPDTQYF
	Clonotype340	TRB	TRBV12-1	CASSRDNYEQYF
	Clonotype340	TRA	TRAV4D-3	CAAEDEGSSGNKLIF
	Clonotype341	TRB	TRBV12-2	CASGDSQNTLYF
	Clonotype341	TRA	TRAV3D-3	CAVDTNAYKVIF
	Clonotype342	TRB	TRBV12-2	CASSLAGFEQYF
	Clonotype342	TRA	TRAV6N-7	CALGGRGRALIF
	Clonotype343	TRA	TRAV14D-1	CAASAPGNTGKLIF
	Clonotype344	TRB	TRBV12-2	CASSPGGSYEQYF
	Clonotype345	TRB	TRBV12-2	CASSLDSQDTQYF
	Clonotype346	TRB	TRBV12-1	CASSPGRNSPLYF
	Clonotype347	TRB	TRBV12-2	CASGTGGAETLYF
	Clonotype347	TRA	TRAV1	CAVRDSNYQLIW
	Clonotype348	TRB	TRBV12-2	CASGDWGSETLYF
	Clonotype348	TRA	TRAV6D-5	CVLGDYNVLYF
	Clonotype349	TRB	TRBV12-1	CASSLESQNTLYF
	Clonotype349	TRA	TRAV13N-4	CAMEHSNYNVLYF
	Clonotype350	TRB	TRBV12-2	CASGDAGGTDYTF
	Clonotype350	TRA	TRAV13D-1	CAMERRGSALGRLHF
	Clonotype351	TRB	TRBV12-2	CASSLGGGNTLYF
	Clonotype351	TRA	TRAV3-4	CAVSQGGSAKLIF
	Clonotype352	TRB	TRBV12-1	CASSRGGAETLYF
	Clonotype352	TRA	TRAV6D-6	CALGDPGSWQLIF
	Clonotype353	TRB	TRBV12-2	CASGDRVDTEVFF
	Clonotype353	TRA	TRAV12-1	CALLMNTEGADRLTF
	Clonotype354	TRA	TRAV14D-1	CAASMQQGTGSKLSF
	Clonotype355	TRB	TRBV12-2	CASGDGPANSDYTF
	Clonotype356	TRB	TRBV12-2	CASGDSGTGNEQYF
	Clonotype357	TRB	TRBV12-1	CASSLGPSNSDYTF
	Clonotype358	TRB	TRBV12-2	CASSLHWGEYEQYF
	Clonotype358	TRA	TRAV13-2	CAIRGNTGKLIF
	Clonotype359	TRB	TRBV12-2	CASSLDSSAETLYF
	Clonotype359	TRA	TRAV4-3	CAAEADTGYQNFYF
	Clonotype360	TRB	TRBV12-2	CASSLDNANTEVFF
	Clonotype360	TRA	TRAV12D-3	CALANYQLIW
	Clonotype360	TRA	TRAV12-3	CALSENYGSSGNKLIF
	Clonotype361	TRB	TRBV12-2	CASSLGTGKDTQYF
	Clonotype361	TRA	TRAV14N-3	CAASMTNSAGNKLTF
	Clonotype361	TRA	TRAV12D-2	CALSACATSSGQKLVF
	Clonotype362	TRB	TRBV12-2	CASSLGGGNERLFF
	Clonotype362	TRA	TRAV9-4	CAVSAKTGNTGKLIF
	Clonotype363	TRB	TRBV12-2	CASGDPGGGNTLYF
	Clonotype363	TRA	TRAV14D-1	CAASARNNAGAKLTF
	Clonotype364	TRB	TRBV12-2	CASGDRDRGASDYTF
	Clonotype365	TRB	TRBV12-2	CASGDARTGVYEQYF
	Clonotype366	TRB	TRBV12-2	CASGDPDSANTEVFF
	Clonotype366	TRA	TRAV13D-1	CAMELSSGSWQLIF
	Clonotype366	TRA	TRAV7D-3	CAVSPNYNQGKLIF
	Clonotype367	TRB	TRBV12-2	CASGPGQNANTEVFF
	Clonotype367	TRA	TRAV7D-4	CAASANMGYKLTF
	Clonotype368	TRB	TRBV12-2	CASGEGTGANSDYTF
	Clonotype368	TRA	TRAV6N-5	CALGANSGTYQRF
	Clonotype369	TRB	TRBV12-2	CASGDGGMSAETLYF
	Clonotype369	TRA	TRAV5-1	CSAKGAGAKLTF
	Clonotype370	TRB	TRBV12-1	CASNTYWRNTGQLYF
	Clonotype370	TRA	TRAV17	CALEAQGTGSKLSF
	Clonotype371	TRB	TRBV12-1	CASSLEAGGYAEQFF
	Clonotype371	TRA	TRAV6N-7	CALGHMGYKLTF
	Clonotype372	TRB	TRBV12-2	CASSLRQINQDTQYF
	Clonotype372	TRA	TRAV14D-2	CAARRGKLIF
	Clonotype372	TRA	TRAV16N	CAMRGSSGSWQLIF
	Clonotype373	TRB	TRBV12-2	CASGDAGTGSYEQYF
	Clonotype373	TRA	TRAV16N	CAMREGITNAYKVIF
	Clonotype374	TRB	TRBV12-2	CASGEGLGDNYAEQFF
	Clonotype375	TRB	TRBV12-1	CASSPGLGEGAETLYF
	Clonotype375	TRA	TRAV9D-3	CAVSMWYNQGKLIF
	Clonotype376	TRA	TRAV6-7-DV9	CALSDAGYQNFYF
	Clonotype377	TRB	TRBV12-1	CASSLDGLGASQNTLYF
	Clonotype377	TRA	TRAV12D-2	CALRLSGSFNKLTF
	Clonotype378	TRB	TRBV12-2	CASGDVGQGGGQNTLYF
	Clonotype378	TRA	TRAV11	CVVGDRGSALGRLHF

## Sheet: Data file S4
	Data file S4. Clonal fraction of 9 TCR groups
	T cell cluster name	T cell numbers	D21-Tumor (Control)	D21-Tumor (Vaccine)
	CD4T-01-T.Th1-Bhlhe40	49	0.00971435	0.0107027
	CD4T-02-T.Treg-Ctla4	60	0.0174324	0.00484857
	CD4T-03-T.na-Gpr183	53	0.0250033	0.0019
	CD8T-01-T.pro-Mki67	160	0.0660629	0.0140065
	CD8T-02-T.ex-Pdcd1	239	0.0970943	0.0368603
	CD8T-03-T.eff-Nkg7	210	0.0614465	0.0940198
	CD8T-04-T.rm-Il2rb	622	0.065101	0.0445054
	CD8T-05-T.IEL-Klrd1	118	0.0421609	0.0392037
	CD8T-06-T.naive-Tcf7	132	0.00480781	0.0009

## Sheet: Data file S5
	Data file S5. KEGG enriched pathways for CD8_03
	ID	Description	GeneRatio	BgRatio	pvalue	p.adjust	qvalue	geneID	Count
	mmu03010	Ribosome	25/260	129/6823	9.68e-12	2.06e-09	1.83e-09	Rpsa/Rpl13a/Rps3a1/Rps15a/Rplp0/Rps11/Rps8/Uba52/Rps7/Rpl8/Rps10/Rpl24/Rpl6/Rpl11/Rpl28/Rpl27/Rpl15/Rps18/Rps4x/Rps6/Rps5/Rpl4/Rps26/Rpl12/Mrps16	25
	mmu04650	Natural killer cell mediated cytotoxicity	22/260	101/6823	1.59e-11	2.06e-09	1.83e-09	Rac2/Lck/Gzmb/Lat/Klrd1/Klrc1/Prf1/Zap70/Ifng/Fasl/Cd48/Klrk1/Itgal/H2-K1/Hcst/Cd247/Ppp3cc/Fyn/Ifngr1/Tnfsf10/Sh2d1a/Cd244a	22
	mmu04660	T cell receptor signaling pathway	21/260	116/6823	1.78e-09	1.54e-07	1.37e-07	Cd3d/Cd3g/Cd3e/Cd8a/Lck/Cd8b1/Lat/Itk/Pdcd1/Zap70/Ifng/Grap2/Cd247/Ctla4/Cblb/Ppp3cc/Icos/Prkcq/Fyn/Cd28/Cdk4	21
	mmu03030	DNA replication	11/260	35/6823	3.69e-08	2.4e-06	2.13e-06	Mcm2/Mcm4/Rpa2/Mcm5/Mcm3/Mcm6/Rfc2/Mcm7/Pole4/Lig1/Rfc4	11
	mmu04658	Th1 and Th2 cell differentiation	16/260	87/6823	1.3e-07	6.76e-06	6e-06	Cd3d/Cd3g/Cd3e/Lck/Il2rb/Lat/Il2rg/Zap70/Ifng/Il12rb2/Cd247/Tbx21/Ppp3cc/Prkcq/Stat4/Ifngr1	16
	mmu05171	Coronavirus disease-COVID-19	24/260	206/6823	8.38e-07	3.63e-05	3.22e-05	Rpsa/Rpl13a/Rps3a1/Rps15a/Rplp0/Rps11/Rps8/Uba52/Rps7/Rpl8/Rps10/Rpl24/Rpl6/Rpl11/Rpl28/Rpl27/Rpl15/Rps18/Rps4x/Rps6/Rps5/Rpl4/Rps26/Rpl12	24
	mmu04659	Th17 cell differentiation	16/260	101/6823	1.09e-06	4.03e-05	3.58e-05	Cd3d/Cd3g/Cd3e/Lck/Il2rb/Lat/Il2rg/Zap70/Ifng/Cd247/Tbx21/Ppp3cc/Prkcq/Irf4/Ifngr1/Tgfbr2	16
	mmu05340	Primary immunodeficiency	9/260	34/6823	3.35e-06	9.89e-05	8.77e-05	Cd3d/Cd3e/Cd8a/Lck/Cd8b1/Il2rg/Zap70/Icos/Tap2	9
	mmu05332	Graft-versus-host disease	10/260	43/6823	3.42e-06	9.89e-05	8.77e-05	Gzmb/Klrd1/Klrc1/H2-Q7/Prf1/Ifng/Fasl/H2-K1/Cd28/H2-Q6	10
	mmu05235	PD-L1 expression and PD-1 checkpoint pathway in cancer	14/260	87/6823	4.29e-06	0.000111452	9.88e-05	Cd3d/Cd3g/Cd3e/Lck/Lat/Pdcd1/Zap70/Ifng/Csnk2b/Cd247/Ppp3cc/Prkcq/Ifngr1/Cd28	14
	mmu03040	Spliceosome	16/260	127/6823	2.28e-05	0.000537767	0.000476806	Hnrnpa3/Snrpe/Snrpd3/Hnrnpa1/Snrpg/Snrpd2/Ddx39b/Lsm4/Fus/Alyref/Snrnp70/Puf60/Srsf2/Snrpd1/Lsm7/Lsm8	16
	mmu04940	Type I diabetes mellitus	9/260	49/6823	7.95e-05	0.00172216	0.00152694	Gzmb/H2-Q7/Prf1/Ifng/Fasl/H2-K1/Cd28/H2-Q6/Lta	9
	mmu05162	Measles	15/260	127/6823	8.76e-05	0.00175295	0.00155424	Cd3d/Cd3g/Cd3e/Il2rb/Il2rg/Rack1/Fasl/Ccnd3/Csnk2b/Bcl2/Cblb/Trp53/Cdk6/Cd28/Cdk4	15
	mmu05320	Autoimmune thyroid disease	8/260	45/6823	0.000252493	0.00437655	0.00388043	Gzmb/H2-Q7/Prf1/Fasl/H2-K1/Ctla4/Cd28/H2-Q6	8
	mmu05330	Allograft rejection	8/260	45/6823	0.000252493	0.00437655	0.00388043	Gzmb/H2-Q7/Prf1/Ifng/Fasl/H2-K1/Cd28/H2-Q6	8
	mmu04612	Antigen processing and presentation	10/260	70/6823	0.000285811	0.00464442	0.00411793	Cd8a/Cd8b1/Klrd1/Klrc1/H2-Q7/Ifng/H2-K1/Psme1/Tap2/H2-Q6	10
	mmu05166	Human T-cell leukemia virus 1 infection	20/260	224/6823	0.000320463	0.00490119	0.00434559	Cd3d/Cd3g/Cd3e/Lck/Il2rb/Il2rg/H2-Q7/Ccnd3/Itgal/H2-K1/Ets1/Ranbp1/Ppp3cc/Trp53/Ran/Tgfbr2/H2-Q6/Cdk4/Pttg1/Lta	20
	mmu03430	Mismatch repair	5/260	22/6823	0.00119438	0.0172521	0.0152964	Rpa2/Rfc2/Lig1/Msh2/Rfc4	5
	mmu05416	Viral myocarditis	9/260	72/6823	0.00153294	0.020977	0.0185991	Rac2/H2-Q7/Prf1/Itgal/Actg1/H2-K1/Fyn/Cd28/H2-Q6	9
	mmu04110	Cell cycle	14/260	153/6823	0.00200264	0.0260343	0.0230831	Ccnd3/Ywhaz/Mcm2/Mcm4/Mcm5/Mcm3/Trp53/Mcm6/E2f4/Mcm7/Cdk6/Hdac1/Cdk4/Pttg1	14
	mmu04514	Cell adhesion molecules	13/260	138/6823	0.00221957	0.0274804	0.0243652	Cd8a/Cd8b1/Pdcd1/Cd2/Cd226/H2-Q7/Itgal/H2-K1/Selplg/Ctla4/Icos/Cd28/H2-Q6	13
	mmu05014	Amyotrophic lateral sclerosis	22/260	323/6823	0.00564068	0.0666626	0.0591057	Pfn1/Ndufa13/Hnrnpa2b1/Psmb3/Actg1/Atp5d/Hnrnpa3/Psmb1/Atp5b/Bcl2/Atp5j/Hnrnpa1/Cox6c/Ndufa11/Ppp3cc/Fus/Ndufb7/Trp53/Psma2/Ndufa4/Alyref/Nup210	22
	mmu04640	Hematopoietic cell lineage	9/260	89/6823	0.00653294	0.0738506	0.0654789	Cd3d/Cd3g/Cd3e/Cd8a/Cd8b1/Cd2/Cd37/Cd5/Csf1	9
	mmu03050	Proteasome	6/260	46/6823	0.00752301	0.0797121	0.0706759	Psmb8/Ifng/Psmb3/Psmb1/Psme1/Psma2	6
	mmu05169	Epstein-Barr virus infection	15/260	196/6823	0.00766463	0.0797121	0.0706759	Cd3d/Cd3g/Cd3e/H2-Q7/Ccnd3/Itgal/H2-K1/Bcl2/Cd247/Tap2/Trp53/Cdk6/Hdac1/H2-Q6/Cdk4	15
	mmu00270	Cysteine and methionine metabolism	6/260	47/6823	0.00835575	0.0835575	0.0740854	Phgdh/Dnmt1/Mdh1/Ldha/Ahcy/Mri1	6
	mmu04064	NF-kappa B signaling pathway	9/260	99/6823	0.0128151	0.118998	0.105508	Lck/Lat/Zap70/Ltb/Csnk2b/Bcl2/Prkcq/Tnfsf11/Lta	9
	mmu05142	Chagas disease	9/260	99/6823	0.0128151	0.118998	0.105508	Cd3d/Cd3g/Cd3e/Ifng/Fasl/Cd247/Gnas/Ifngr1/Tgfbr2	9
	mmu04115	p53 signaling pathway	7/260	71/6823	0.0179127	0.155783	0.138124	Shisa5/Ccnd3/Bcl2/Cd82/Trp53/Cdk6/Cdk4	7
	mmu04218	Cellular senescence	12/260	159/6823	0.017975	0.155783	0.138124	H2-Q7/Ccnd3/H2-K1/Ppp1ca/Ets1/Ppp3cc/Trp53/E2f4/Cdk6/Tgfbr2/H2-Q6/Cdk4	12
	mmu05170	Human immunodeficiency virus 1 infection	14/260	201/6823	0.0209893	0.173562	0.153887	Cd3d/Cd3g/Cd3e/Rac2/H2-Q7/Fasl/H2-K1/Bcl2/Cd247/Apobec3/Ppp3cc/Tap2/Eloc/H2-Q6	14
	mmu01524	Platinum drug resistance	7/260	74/6823	0.0220291	0.173562	0.153887	Gstp1/Fasl/Gstm5/Bcl2/Trp53/Gstp3/Msh2	7
	mmu03008	Ribosome biogenesis in eukaryotes	7/260	74/6823	0.0220291	0.173562	0.153887	Rexo5/Csnk2b/Ran/Wdr75/Nop10/Nop58/Fbl	7
	mmu04380	Osteoclast differentiation	10/260	129/6823	0.0250007	0.191182	0.169509	Lck/Ifng/Camk4/Ppp3cc/Fyn/Ifngr1/Tgfbr2/Socs1/Tnfsf11/Csf1	10
	mmu05321	Inflammatory bowel disease	6/260	60/6823	0.0258985	0.192389	0.17058	Il2rg/Ifng/Il12rb2/Tbx21/Stat4/Ifngr1	6
	mmu00190	Oxidative phosphorylation	9/260	113/6823	0.0279927	0.202169	0.179251	Cox17/Ndufa13/Atp5d/Atp5b/Atp5j/Cox6c/Ndufa11/Ndufb7/Ndufa4	9
	mmu04060	Cytokine-cytokine receptor interaction	15/260	231/6823	0.0301151	0.21162	0.187631	Il2rb/Cxcr6/Il2rg/Ifng/Tnfrsf9/Fasl/Ltb/Il12rb2/Tnfrsf18/Ifngr1/Tnfsf10/Tgfbr2/Tnfsf11/Csf1/Lta	15
	mmu04630	JAK-STAT signaling pathway	10/260	138/6823	0.0374287	0.253333	0.224615	Il2rb/Il2rg/Cish/Ifng/Ccnd3/Il12rb2/Bcl2/Stat4/Ifngr1/Socs1	10
	mmu05323	Rheumatoid arthritis	7/260	83/6823	0.0381996	0.253333	0.224615	Ifng/Ltb/Itgal/Ctla4/Cd28/Tnfsf11/Csf1	7
	mmu05020	Prion disease	15/260	239/6823	0.0389743	0.253333	0.224615	Rac2/Ndufa13/Psmb3/Atp5d/Psmb1/Atp5b/Csnk2b/Atp5j/Cox6c/Ndufa11/Ppp3cc/Ndufb7/Psma2/Ndufa4/Fyn	15
	mmu04670	Leukocyte transendothelial migration	8/260	102/6823	0.0401803	0.254802	0.225918	Thy1/Rac2/Itk/Itgal/Actg1/Myl12b/Ezr/Vasp	8
